# Supplementary material for: The Relationship between Genus/Species Richness and Morphological Diversity among Subfamilies of Jewel Beetles
Source: Insects. 2021 Jan 1;12(1):24. doi: 10.3390/insects12010024 (PMC7830872; doi:10.3390/insects12010024)
Supplement: Supplementary file 1 [file insects-12-00024-s001.zip]

Archive with 1 entries (1 files):
- insects-1033904-supplementary.xlsx
