# Supplementary material for: The Relationship between Genus/Species Richness and Morphological Diversity among Subfamilies of Jewel Beetles
Source: Insects. 2021 Jan 1;12(1):24. doi: 10.3390/insects12010024 (PMC7830872; doi:10.3390/insects12010024)
Supplement: Supplementary file 1 [file insects-12-00024-s001.zip › insects-1033904-supplementary.xlsx]

## Sheet: 工作表1
Supplement 1 List of test samples
Suborder	Series	Superfamily	Family	Subfamily	Genus and Species
POLYPHAGA	ELATERIFORMIA	BUPRESTOIDEA	Buprestidae	Agrilinae	Agriloides tuberculatus
POLYPHAGA	ELATERIFORMIA	BUPRESTOIDEA	Buprestidae	Agrilinae	Agrilus acutus
POLYPHAGA	ELATERIFORMIA	BUPRESTOIDEA	Buprestidae	Agrilinae	Agrilus alesi
POLYPHAGA	ELATERIFORMIA	BUPRESTOIDEA	Buprestidae	Agrilinae	Agrilus uenoi
POLYPHAGA	ELATERIFORMIA	BUPRESTOIDEA	Buprestidae	Agrilinae	Agrilus undulatipennis
POLYPHAGA	ELATERIFORMIA	BUPRESTOIDEA	Buprestidae	Agrilinae	Agrilus variegatus
POLYPHAGA	ELATERIFORMIA	BUPRESTOIDEA	Buprestidae	Agrilinae	Agrilus venosus
POLYPHAGA	ELATERIFORMIA	BUPRESTOIDEA	Buprestidae	Agrilinae	Agrilus ventricosus
POLYPHAGA	ELATERIFORMIA	BUPRESTOIDEA	Buprestidae	Agrilinae	Agrilus vestitus
POLYPHAGA	ELATERIFORMIA	BUPRESTOIDEA	Buprestidae	Agrilinae	Agrilus viduus
POLYPHAGA	ELATERIFORMIA	BUPRESTOIDEA	Buprestidae	Agrilinae	Agrilus viridiobscurus
POLYPHAGA	ELATERIFORMIA	BUPRESTOIDEA	Buprestidae	Agrilinae	Agrilus viridis
POLYPHAGA	ELATERIFORMIA	BUPRESTOIDEA	Buprestidae	Agrilinae	Agrilus viridis
POLYPHAGA	ELATERIFORMIA	BUPRESTOIDEA	Buprestidae	Agrilinae	Agrilus watanabei
POLYPHAGA	ELATERIFORMIA	BUPRESTOIDEA	Buprestidae	Agrilinae	Agrilus xantholomus
POLYPHAGA	ELATERIFORMIA	BUPRESTOIDEA	Buprestidae	Agrilinae	Agrilus xanthonotus
POLYPHAGA	ELATERIFORMIA	BUPRESTOIDEA	Buprestidae	Agrilinae	Agrilus yakushimensis
POLYPHAGA	ELATERIFORMIA	BUPRESTOIDEA	Buprestidae	Agrilinae	Agrilus yamabusi
POLYPHAGA	ELATERIFORMIA	BUPRESTOIDEA	Buprestidae	Agrilinae	Agrilus yamajii
POLYPHAGA	ELATERIFORMIA	BUPRESTOIDEA	Buprestidae	Agrilinae	Agrilus yamawakii
POLYPHAGA	ELATERIFORMIA	BUPRESTOIDEA	Buprestidae	Agrilinae	Agrilus yasumatsui
POLYPHAGA	ELATERIFORMIA	BUPRESTOIDEA	Buprestidae	Agrilinae	Agrilus yonahaensis
POLYPHAGA	ELATERIFORMIA	BUPRESTOIDEA	Buprestidae	Agrilinae	Aaaba nodosus
POLYPHAGA	ELATERIFORMIA	BUPRESTOIDEA	Buprestidae	Agrilinae	Amorphosoma penicillatum
POLYPHAGA	ELATERIFORMIA	BUPRESTOIDEA	Buprestidae	Agrilinae	Anadora cupriventris
POLYPHAGA	ELATERIFORMIA	BUPRESTOIDEA	Buprestidae	Agrilinae	Anaphlocteis zanzibaricus
POLYPHAGA	ELATERIFORMIA	BUPRESTOIDEA	Buprestidae	Agrilinae	Angatra manga
POLYPHAGA	ELATERIFORMIA	BUPRESTOIDEA	Buprestidae	Agrilinae	Aphanisticus antennatus
POLYPHAGA	ELATERIFORMIA	BUPRESTOIDEA	Buprestidae	Agrilinae	Aphanisticus congener
POLYPHAGA	ELATERIFORMIA	BUPRESTOIDEA	Buprestidae	Agrilinae	Aphanisticus emarginatus
POLYPHAGA	ELATERIFORMIA	BUPRESTOIDEA	Buprestidae	Agrilinae	Aphanisticus lubopetri
POLYPHAGA	ELATERIFORMIA	BUPRESTOIDEA	Buprestidae	Agrilinae	Aphanisticus sumatrensis
POLYPHAGA	ELATERIFORMIA	BUPRESTOIDEA	Buprestidae	Agrilinae	Aphanisticus yasumatsui
POLYPHAGA	ELATERIFORMIA	BUPRESTOIDEA	Buprestidae	Agrilinae	Asymades transvalensis
POLYPHAGA	ELATERIFORMIA	BUPRESTOIDEA	Buprestidae	Agrilinae	Autarcontes mucoreus
POLYPHAGA	ELATERIFORMIA	BUPRESTOIDEA	Buprestidae	Agrilinae	Bergidora picturella
POLYPHAGA	ELATERIFORMIA	BUPRESTOIDEA	Buprestidae	Agrilinae	Brachys bellus
POLYPHAGA	ELATERIFORMIA	BUPRESTOIDEA	Buprestidae	Agrilinae	Brachys ovatus
POLYPHAGA	ELATERIFORMIA	BUPRESTOIDEA	Buprestidae	Agrilinae	Brachys tessellatus
POLYPHAGA	ELATERIFORMIA	BUPRESTOIDEA	Buprestidae	Agrilinae	Callimicra breviuscula
POLYPHAGA	ELATERIFORMIA	BUPRESTOIDEA	Buprestidae	Agrilinae	Callimicra vanrooni
POLYPHAGA	ELATERIFORMIA	BUPRESTOIDEA	Buprestidae	Agrilinae	Cantonius terryi
POLYPHAGA	ELATERIFORMIA	BUPRESTOIDEA	Buprestidae	Agrilinae	Cisseicoraebus bicoloratus
POLYPHAGA	ELATERIFORMIA	BUPRESTOIDEA	Buprestidae	Agrilinae	Cisseicoraebus retrolatus
POLYPHAGA	ELATERIFORMIA	BUPRESTOIDEA	Buprestidae	Agrilinae	Diphucrania sp.
POLYPHAGA	ELATERIFORMIA	BUPRESTOIDEA	Buprestidae	Agrilinae	Diphucrania acuducta
POLYPHAGA	ELATERIFORMIA	BUPRESTOIDEA	Buprestidae	Agrilinae	Diphucrania duodecimmaculata
POLYPHAGA	ELATERIFORMIA	BUPRESTOIDEA	Buprestidae	Agrilinae	Diphucrania marmorata
POLYPHAGA	ELATERIFORMIA	BUPRESTOIDEA	Buprestidae	Agrilinae	Diphucrania laeta
POLYPHAGA	ELATERIFORMIA	BUPRESTOIDEA	Buprestidae	Agrilinae	Diphucrania laticollis
POLYPHAGA	ELATERIFORMIA	BUPRESTOIDEA	Buprestidae	Agrilinae	Diphucrania obscura
POLYPHAGA	ELATERIFORMIA	BUPRESTOIDEA	Buprestidae	Agrilinae	Diphucrania puella
POLYPHAGA	ELATERIFORMIA	BUPRESTOIDEA	Buprestidae	Agrilinae	Diphucrania stigmata
POLYPHAGA	ELATERIFORMIA	BUPRESTOIDEA	Buprestidae	Agrilinae	Diphucrania viridipurpurea
POLYPHAGA	ELATERIFORMIA	BUPRESTOIDEA	Buprestidae	Agrilinae	Hypocisseis suturalis
POLYPHAGA	ELATERIFORMIA	BUPRESTOIDEA	Buprestidae	Agrilinae	Clema deserti
POLYPHAGA	ELATERIFORMIA	BUPRESTOIDEA	Buprestidae	Agrilinae	Coraebina birmaniae
POLYPHAGA	ELATERIFORMIA	BUPRESTOIDEA	Buprestidae	Agrilinae	Coraebina cambodiensis
POLYPHAGA	ELATERIFORMIA	BUPRESTOIDEA	Buprestidae	Agrilinae	Coraebina chloropicta
POLYPHAGA	ELATERIFORMIA	BUPRESTOIDEA	Buprestidae	Agrilinae	Coraebina fulgidiceps
POLYPHAGA	ELATERIFORMIA	BUPRESTOIDEA	Buprestidae	Agrilinae	Coraebina gongis
POLYPHAGA	ELATERIFORMIA	BUPRESTOIDEA	Buprestidae	Agrilinae	Coraebina ikomai
POLYPHAGA	ELATERIFORMIA	BUPRESTOIDEA	Buprestidae	Agrilinae	Coraebina komiyai
POLYPHAGA	ELATERIFORMIA	BUPRESTOIDEA	Buprestidae	Agrilinae	Coraebina rondoni
POLYPHAGA	ELATERIFORMIA	BUPRESTOIDEA	Buprestidae	Agrilinae	Coraebosoma negrosianum
POLYPHAGA	ELATERIFORMIA	BUPRESTOIDEA	Buprestidae	Agrilinae	Coraebosoma panayense
POLYPHAGA	ELATERIFORMIA	BUPRESTOIDEA	Buprestidae	Agrilinae	Coraebus aculeatus
POLYPHAGA	ELATERIFORMIA	BUPRESTOIDEA	Buprestidae	Agrilinae	Coraebus acutus
POLYPHAGA	ELATERIFORMIA	BUPRESTOIDEA	Buprestidae	Agrilinae	Coraebus aeneopictus
POLYPHAGA	ELATERIFORMIA	BUPRESTOIDEA	Buprestidae	Agrilinae	Coraebus aequalipennis
POLYPHAGA	ELATERIFORMIA	BUPRESTOIDEA	Buprestidae	Agrilinae	Coraebus aesopus
POLYPHAGA	ELATERIFORMIA	BUPRESTOIDEA	Buprestidae	Agrilinae	Coraebus amabilis
POLYPHAGA	ELATERIFORMIA	BUPRESTOIDEA	Buprestidae	Agrilinae	Coraebus amamianus
POLYPHAGA	ELATERIFORMIA	BUPRESTOIDEA	Buprestidae	Agrilinae	Coraebus andrewesi
POLYPHAGA	ELATERIFORMIA	BUPRESTOIDEA	Buprestidae	Agrilinae	Coraebus annamensis
POLYPHAGA	ELATERIFORMIA	BUPRESTOIDEA	Buprestidae	Agrilinae	Coraebus spathatus
POLYPHAGA	ELATERIFORMIA	BUPRESTOIDEA	Buprestidae	Agrilinae	Coraebus becvari
POLYPHAGA	ELATERIFORMIA	BUPRESTOIDEA	Buprestidae	Agrilinae	Coraebus blandus
POLYPHAGA	ELATERIFORMIA	BUPRESTOIDEA	Buprestidae	Agrilinae	Coraebus bunun
POLYPHAGA	ELATERIFORMIA	BUPRESTOIDEA	Buprestidae	Agrilinae	Coraebus cavifrons
POLYPHAGA	ELATERIFORMIA	BUPRESTOIDEA	Buprestidae	Agrilinae	Coraebus chrysogaster
POLYPHAGA	ELATERIFORMIA	BUPRESTOIDEA	Buprestidae	Agrilinae	Coraebus cingulatus
POLYPHAGA	ELATERIFORMIA	BUPRESTOIDEA	Buprestidae	Agrilinae	Coraebus clermonti
POLYPHAGA	ELATERIFORMIA	BUPRESTOIDEA	Buprestidae	Agrilinae	Coraebus coelestiofulgens
POLYPHAGA	ELATERIFORMIA	BUPRESTOIDEA	Buprestidae	Agrilinae	Coraebus coeruleus
POLYPHAGA	ELATERIFORMIA	BUPRESTOIDEA	Buprestidae	Agrilinae	Coraebus collaris
POLYPHAGA	ELATERIFORMIA	BUPRESTOIDEA	Buprestidae	Agrilinae	Coraebus cornutus
POLYPHAGA	ELATERIFORMIA	BUPRESTOIDEA	Buprestidae	Agrilinae	Coraebus cupricollis
POLYPHAGA	ELATERIFORMIA	BUPRESTOIDEA	Buprestidae	Agrilinae	Coraebus cyaneopictus
POLYPHAGA	ELATERIFORMIA	BUPRESTOIDEA	Buprestidae	Agrilinae	Coraebus daisenensis
POLYPHAGA	ELATERIFORMIA	BUPRESTOIDEA	Buprestidae	Agrilinae	Coraebus davidis
POLYPHAGA	ELATERIFORMIA	BUPRESTOIDEA	Buprestidae	Agrilinae	Coraebus denticollis
POLYPHAGA	ELATERIFORMIA	BUPRESTOIDEA	Buprestidae	Agrilinae	Coraebus diminutus
POLYPHAGA	ELATERIFORMIA	BUPRESTOIDEA	Buprestidae	Agrilinae	Coraebus disponsi
POLYPHAGA	ELATERIFORMIA	BUPRESTOIDEA	Buprestidae	Agrilinae	Coraebus elatus
POLYPHAGA	ELATERIFORMIA	BUPRESTOIDEA	Buprestidae	Agrilinae	Coraebus elatus
POLYPHAGA	ELATERIFORMIA	BUPRESTOIDEA	Buprestidae	Agrilinae	Coraebus elegantissimus
POLYPHAGA	ELATERIFORMIA	BUPRESTOIDEA	Buprestidae	Agrilinae	Coraebus elongaticollis
POLYPHAGA	ELATERIFORMIA	BUPRESTOIDEA	Buprestidae	Agrilinae	Coraebus auberti
POLYPHAGA	ELATERIFORMIA	BUPRESTOIDEA	Buprestidae	Agrilinae	Coraebus formosanus
POLYPHAGA	ELATERIFORMIA	BUPRESTOIDEA	Buprestidae	Agrilinae	Coraebus fukamachii
POLYPHAGA	ELATERIFORMIA	BUPRESTOIDEA	Buprestidae	Agrilinae	Coraebus gagneuxi
POLYPHAGA	ELATERIFORMIA	BUPRESTOIDEA	Buprestidae	Agrilinae	Coraebus diminutus
POLYPHAGA	ELATERIFORMIA	BUPRESTOIDEA	Buprestidae	Agrilinae	Coraebus hastanus
POLYPHAGA	ELATERIFORMIA	BUPRESTOIDEA	Buprestidae	Agrilinae	Coraebus hoscheki
POLYPHAGA	ELATERIFORMIA	BUPRESTOIDEA	Buprestidae	Agrilinae	Coraebus ignotus
POLYPHAGA	ELATERIFORMIA	BUPRESTOIDEA	Buprestidae	Agrilinae	Coraebus sp.
POLYPHAGA	ELATERIFORMIA	BUPRESTOIDEA	Buprestidae	Agrilinae	Coraebus iriei
POLYPHAGA	ELATERIFORMIA	BUPRESTOIDEA	Buprestidae	Agrilinae	Coraebus ishiharai
POLYPHAGA	ELATERIFORMIA	BUPRESTOIDEA	Buprestidae	Agrilinae	Coraebus kiangsuanus
POLYPHAGA	ELATERIFORMIA	BUPRESTOIDEA	Buprestidae	Agrilinae	Coraebus kiyoshii
POLYPHAGA	ELATERIFORMIA	BUPRESTOIDEA	Buprestidae	Agrilinae	Coraebus komiyai
POLYPHAGA	ELATERIFORMIA	BUPRESTOIDEA	Buprestidae	Agrilinae	Coraebus kurosawai
POLYPHAGA	ELATERIFORMIA	BUPRESTOIDEA	Buprestidae	Agrilinae	Coraebus larminati
POLYPHAGA	ELATERIFORMIA	BUPRESTOIDEA	Buprestidae	Agrilinae	Coraebus leucospilotus
POLYPHAGA	ELATERIFORMIA	BUPRESTOIDEA	Buprestidae	Agrilinae	Coraebus lienhwachiensis
POLYPHAGA	ELATERIFORMIA	BUPRESTOIDEA	Buprestidae	Agrilinae	Coraebus linnei
POLYPHAGA	ELATERIFORMIA	BUPRESTOIDEA	Buprestidae	Agrilinae	Coraebus loochooensis
POLYPHAGA	ELATERIFORMIA	BUPRESTOIDEA	Buprestidae	Agrilinae	Coraebus maculifer
POLYPHAGA	ELATERIFORMIA	BUPRESTOIDEA	Buprestidae	Agrilinae	Coraebus hoscheki
POLYPHAGA	ELATERIFORMIA	BUPRESTOIDEA	Buprestidae	Agrilinae	Coraebus nigromaculatus
POLYPHAGA	ELATERIFORMIA	BUPRESTOIDEA	Buprestidae	Agrilinae	Coraebus niponicus
POLYPHAGA	ELATERIFORMIA	BUPRESTOIDEA	Buprestidae	Agrilinae	Coraebus perroti
POLYPHAGA	ELATERIFORMIA	BUPRESTOIDEA	Buprestidae	Agrilinae	Coraebus longipennis
POLYPHAGA	ELATERIFORMIA	BUPRESTOIDEA	Buprestidae	Agrilinae	Coraebus purpura
POLYPHAGA	ELATERIFORMIA	BUPRESTOIDEA	Buprestidae	Agrilinae	Coraebus acutus
POLYPHAGA	ELATERIFORMIA	BUPRESTOIDEA	Buprestidae	Agrilinae	Coraebus quadriundulatus
POLYPHAGA	ELATERIFORMIA	BUPRESTOIDEA	Buprestidae	Agrilinae	Coraebus rubi
POLYPHAGA	ELATERIFORMIA	BUPRESTOIDEA	Buprestidae	Agrilinae	Coraebus rusticanus
POLYPHAGA	ELATERIFORMIA	BUPRESTOIDEA	Buprestidae	Agrilinae	Coraebus sakagutii
POLYPHAGA	ELATERIFORMIA	BUPRESTOIDEA	Buprestidae	Agrilinae	Coraebus sauteri
POLYPHAGA	ELATERIFORMIA	BUPRESTOIDEA	Buprestidae	Agrilinae	Coraebus sidae
POLYPHAGA	ELATERIFORMIA	BUPRESTOIDEA	Buprestidae	Agrilinae	Coraebus sonani
POLYPHAGA	ELATERIFORMIA	BUPRESTOIDEA	Buprestidae	Agrilinae	Coraebus spevari
POLYPHAGA	ELATERIFORMIA	BUPRESTOIDEA	Buprestidae	Agrilinae	Coraebus stichai
POLYPHAGA	ELATERIFORMIA	BUPRESTOIDEA	Buprestidae	Agrilinae	Coraebus cloueti
POLYPHAGA	ELATERIFORMIA	BUPRESTOIDEA	Buprestidae	Agrilinae	Coraebus torigaii
POLYPHAGA	ELATERIFORMIA	BUPRESTOIDEA	Buprestidae	Agrilinae	Coraebus undatus
POLYPHAGA	ELATERIFORMIA	BUPRESTOIDEA	Buprestidae	Agrilinae	Coraebus undatus
POLYPHAGA	ELATERIFORMIA	BUPRESTOIDEA	Buprestidae	Agrilinae	Coraebus undatus
POLYPHAGA	ELATERIFORMIA	BUPRESTOIDEA	Buprestidae	Agrilinae	Coraebus violaceipennis
POLYPHAGA	ELATERIFORMIA	BUPRESTOIDEA	Buprestidae	Agrilinae	Coraebus viridimicans
POLYPHAGA	ELATERIFORMIA	BUPRESTOIDEA	Buprestidae	Agrilinae	Coraebus wiwuti
POLYPHAGA	ELATERIFORMIA	BUPRESTOIDEA	Buprestidae	Agrilinae	Cryptodactylus philippinensis
POLYPHAGA	ELATERIFORMIA	BUPRESTOIDEA	Buprestidae	Agrilinae	Cupriscobina loranthae
POLYPHAGA	ELATERIFORMIA	BUPRESTOIDEA	Buprestidae	Agrilinae	Cylindromorphus filum
POLYPHAGA	ELATERIFORMIA	BUPRESTOIDEA	Buprestidae	Agrilinae	Dessumia atrata
POLYPHAGA	ELATERIFORMIA	BUPRESTOIDEA	Buprestidae	Agrilinae	Deyrollius canescens
POLYPHAGA	ELATERIFORMIA	BUPRESTOIDEA	Buprestidae	Agrilinae	Dinocephalia cyaneipennis
POLYPHAGA	ELATERIFORMIA	BUPRESTOIDEA	Buprestidae	Agrilinae	Discoderoides immunitus
POLYPHAGA	ELATERIFORMIA	BUPRESTOIDEA	Buprestidae	Agrilinae	Dismorpha diffusa
POLYPHAGA	ELATERIFORMIA	BUPRESTOIDEA	Buprestidae	Agrilinae	Dismorpha fossulata
POLYPHAGA	ELATERIFORMIA	BUPRESTOIDEA	Buprestidae	Agrilinae	Dismorpha juvenca
POLYPHAGA	ELATERIFORMIA	BUPRESTOIDEA	Buprestidae	Agrilinae	Endelus bicarinatus
POLYPHAGA	ELATERIFORMIA	BUPRESTOIDEA	Buprestidae	Agrilinae	Endelus collaris
POLYPHAGA	ELATERIFORMIA	BUPRESTOIDEA	Buprestidae	Agrilinae	Endelus coomani
POLYPHAGA	ELATERIFORMIA	BUPRESTOIDEA	Buprestidae	Agrilinae	Endelus cupido
POLYPHAGA	ELATERIFORMIA	BUPRESTOIDEA	Buprestidae	Agrilinae	Endelus empyreus
POLYPHAGA	ELATERIFORMIA	BUPRESTOIDEA	Buprestidae	Agrilinae	Endelus opacipennis
POLYPHAGA	ELATERIFORMIA	BUPRESTOIDEA	Buprestidae	Agrilinae	Endelus pyrrosiae
POLYPHAGA	ELATERIFORMIA	BUPRESTOIDEA	Buprestidae	Agrilinae	Endelus sauteri
POLYPHAGA	ELATERIFORMIA	BUPRESTOIDEA	Buprestidae	Agrilinae	Ethon aurifluum
POLYPHAGA	ELATERIFORMIA	BUPRESTOIDEA	Buprestidae	Agrilinae	Diphucrania leai
POLYPHAGA	ELATERIFORMIA	BUPRESTOIDEA	Buprestidae	Agrilinae	Diphucrania roseocuprea
POLYPHAGA	ELATERIFORMIA	BUPRESTOIDEA	Buprestidae	Agrilinae	Eupristocerus cogitans
POLYPHAGA	ELATERIFORMIA	BUPRESTOIDEA	Buprestidae	Agrilinae	Geralius furciventris
POLYPHAGA	ELATERIFORMIA	BUPRESTOIDEA	Buprestidae	Agrilinae	Germarica lilliputana
POLYPHAGA	ELATERIFORMIA	BUPRESTOIDEA	Buprestidae	Agrilinae	Habroloma bifrons
POLYPHAGA	ELATERIFORMIA	BUPRESTOIDEA	Buprestidae	Agrilinae	Habroloma asahinai
POLYPHAGA	ELATERIFORMIA	BUPRESTOIDEA	Buprestidae	Agrilinae	Habroloma atronitidum
POLYPHAGA	ELATERIFORMIA	BUPRESTOIDEA	Buprestidae	Agrilinae	Habroloma eximium
POLYPHAGA	ELATERIFORMIA	BUPRESTOIDEA	Buprestidae	Agrilinae	Habroloma nanum
POLYPHAGA	ELATERIFORMIA	BUPRESTOIDEA	Buprestidae	Agrilinae	Habroloma griseonigrum
POLYPHAGA	ELATERIFORMIA	BUPRESTOIDEA	Buprestidae	Agrilinae	Habroloma hikosanense
POLYPHAGA	ELATERIFORMIA	BUPRESTOIDEA	Buprestidae	Agrilinae	Habroloma marginicolle
POLYPHAGA	ELATERIFORMIA	BUPRESTOIDEA	Buprestidae	Agrilinae	Habroloma lateroalbum
POLYPHAGA	ELATERIFORMIA	BUPRESTOIDEA	Buprestidae	Agrilinae	Habroloma lewisii
POLYPHAGA	ELATERIFORMIA	BUPRESTOIDEA	Buprestidae	Agrilinae	Habroloma liukiuense
POLYPHAGA	ELATERIFORMIA	BUPRESTOIDEA	Buprestidae	Agrilinae	Habroloma nixilla
POLYPHAGA	ELATERIFORMIA	BUPRESTOIDEA	Buprestidae	Agrilinae	Habroloma subbicorne
POLYPHAGA	ELATERIFORMIA	BUPRESTOIDEA	Buprestidae	Agrilinae	Habroloma yuasai
POLYPHAGA	ELATERIFORMIA	BUPRESTOIDEA	Buprestidae	Agrilinae	Hylaeogena affinis
POLYPHAGA	ELATERIFORMIA	BUPRESTOIDEA	Buprestidae	Agrilinae	Hypocisseis brachyformis
POLYPHAGA	ELATERIFORMIA	BUPRESTOIDEA	Buprestidae	Agrilinae	Hypocisseis latipennis
POLYPHAGA	ELATERIFORMIA	BUPRESTOIDEA	Buprestidae	Agrilinae	Indiadactylus pulchellus
POLYPHAGA	ELATERIFORMIA	BUPRESTOIDEA	Buprestidae	Agrilinae	Kamosia duvivieri
POLYPHAGA	ELATERIFORMIA	BUPRESTOIDEA	Buprestidae	Agrilinae	Kamosia tenebricosa
POLYPHAGA	ELATERIFORMIA	BUPRESTOIDEA	Buprestidae	Agrilinae	Leiopleura beltii
POLYPHAGA	ELATERIFORMIA	BUPRESTOIDEA	Buprestidae	Agrilinae	Lepismadora algodones
POLYPHAGA	ELATERIFORMIA	BUPRESTOIDEA	Buprestidae	Agrilinae	Lius conicus
POLYPHAGA	ELATERIFORMIA	BUPRESTOIDEA	Buprestidae	Agrilinae	Meliboeithon intermedius
POLYPHAGA	ELATERIFORMIA	BUPRESTOIDEA	Buprestidae	Agrilinae	Meliboeus aeneus
POLYPHAGA	ELATERIFORMIA	BUPRESTOIDEA	Buprestidae	Agrilinae	Meliboeus aeratus
POLYPHAGA	ELATERIFORMIA	BUPRESTOIDEA	Buprestidae	Agrilinae	Meliboeus albopilosus
POLYPHAGA	ELATERIFORMIA	BUPRESTOIDEA	Buprestidae	Agrilinae	Meliboeus amethystinus
POLYPHAGA	ELATERIFORMIA	BUPRESTOIDEA	Buprestidae	Agrilinae	Meliboeus caucasicus
POLYPHAGA	ELATERIFORMIA	BUPRESTOIDEA	Buprestidae	Agrilinae	Meliboeus crassus
POLYPHAGA	ELATERIFORMIA	BUPRESTOIDEA	Buprestidae	Agrilinae	Meliboeus cupreicollis
POLYPHAGA	ELATERIFORMIA	BUPRESTOIDEA	Buprestidae	Agrilinae	Meliboeus cyaneus
POLYPHAGA	ELATERIFORMIA	BUPRESTOIDEA	Buprestidae	Agrilinae	Meliboeus episcopalis
POLYPHAGA	ELATERIFORMIA	BUPRESTOIDEA	Buprestidae	Agrilinae	Meliboeus gibbicollis
POLYPHAGA	ELATERIFORMIA	BUPRESTOIDEA	Buprestidae	Agrilinae	Meliboeus graminis
POLYPHAGA	ELATERIFORMIA	BUPRESTOIDEA	Buprestidae	Agrilinae	Meliboeus impressithorax
POLYPHAGA	ELATERIFORMIA	BUPRESTOIDEA	Buprestidae	Agrilinae	Meliboeus heydeni
POLYPHAGA	ELATERIFORMIA	BUPRESTOIDEA	Buprestidae	Agrilinae	Meliboeus morawitzi
POLYPHAGA	ELATERIFORMIA	BUPRESTOIDEA	Buprestidae	Agrilinae	Meliboeus notatus
POLYPHAGA	ELATERIFORMIA	BUPRESTOIDEA	Buprestidae	Agrilinae	Meliboeus reitteri
POLYPHAGA	ELATERIFORMIA	BUPRESTOIDEA	Buprestidae	Agrilinae	Meliboeus robustus
POLYPHAGA	ELATERIFORMIA	BUPRESTOIDEA	Buprestidae	Agrilinae	Meliboeus santolinae
POLYPHAGA	ELATERIFORMIA	BUPRESTOIDEA	Buprestidae	Agrilinae	Meliboeus splendidiventris
POLYPHAGA	ELATERIFORMIA	BUPRESTOIDEA	Buprestidae	Agrilinae	Meliboeus subulatus
POLYPHAGA	ELATERIFORMIA	BUPRESTOIDEA	Buprestidae	Agrilinae	Meliboeus violacolor
POLYPHAGA	ELATERIFORMIA	BUPRESTOIDEA	Buprestidae	Agrilinae	Metasambus hoscheki
POLYPHAGA	ELATERIFORMIA	BUPRESTOIDEA	Buprestidae	Agrilinae	Nalanda bilyi
POLYPHAGA	ELATERIFORMIA	BUPRESTOIDEA	Buprestidae	Agrilinae	Nalanda formosana
POLYPHAGA	ELATERIFORMIA	BUPRESTOIDEA	Buprestidae	Agrilinae	Nalanda sp.
POLYPHAGA	ELATERIFORMIA	BUPRESTOIDEA	Buprestidae	Agrilinae	Nalanda hideoi
POLYPHAGA	ELATERIFORMIA	BUPRESTOIDEA	Buprestidae	Agrilinae	Nalanda komiyai
POLYPHAGA	ELATERIFORMIA	BUPRESTOIDEA	Buprestidae	Agrilinae	Nalanda kurosawai
POLYPHAGA	ELATERIFORMIA	BUPRESTOIDEA	Buprestidae	Agrilinae	Nalanda lagerstraemiae
POLYPHAGA	ELATERIFORMIA	BUPRESTOIDEA	Buprestidae	Agrilinae	Nalanda mandarina
POLYPHAGA	ELATERIFORMIA	BUPRESTOIDEA	Buprestidae	Agrilinae	Nalanda niisatoi
POLYPHAGA	ELATERIFORMIA	BUPRESTOIDEA	Buprestidae	Agrilinae	Nalanda ohbayashii
POLYPHAGA	ELATERIFORMIA	BUPRESTOIDEA	Buprestidae	Agrilinae	Nalanda pentacallosa
POLYPHAGA	ELATERIFORMIA	BUPRESTOIDEA	Buprestidae	Agrilinae	Nalanda perroti
POLYPHAGA	ELATERIFORMIA	BUPRESTOIDEA	Buprestidae	Agrilinae	Nalanda rutilicollis
POLYPHAGA	ELATERIFORMIA	BUPRESTOIDEA	Buprestidae	Agrilinae	Nalanda shimomurai
POLYPHAGA	ELATERIFORMIA	BUPRESTOIDEA	Buprestidae	Agrilinae	Nalanda wenigi
POLYPHAGA	ELATERIFORMIA	BUPRESTOIDEA	Buprestidae	Agrilinae	Nalanda suzukii
POLYPHAGA	ELATERIFORMIA	BUPRESTOIDEA	Buprestidae	Agrilinae	Nalanda takashii
POLYPHAGA	ELATERIFORMIA	BUPRESTOIDEA	Buprestidae	Agrilinae	Nalanda toyamai
POLYPHAGA	ELATERIFORMIA	BUPRESTOIDEA	Buprestidae	Agrilinae	Nalanda takashii
POLYPHAGA	ELATERIFORMIA	BUPRESTOIDEA	Buprestidae	Agrilinae	Nalanda wenigi
POLYPHAGA	ELATERIFORMIA	BUPRESTOIDEA	Buprestidae	Agrilinae	Neotrachys guadeloupensis
POLYPHAGA	ELATERIFORMIA	BUPRESTOIDEA	Buprestidae	Agrilinae	Nickerleola camerunica
POLYPHAGA	ELATERIFORMIA	BUPRESTOIDEA	Buprestidae	Agrilinae	Obenbergerula sp.
POLYPHAGA	ELATERIFORMIA	BUPRESTOIDEA	Buprestidae	Agrilinae	Pachyschelus brancuccii
POLYPHAGA	ELATERIFORMIA	BUPRESTOIDEA	Buprestidae	Agrilinae	Pachyschelus trapezoidalis
POLYPHAGA	ELATERIFORMIA	BUPRESTOIDEA	Buprestidae	Agrilinae	Paracephala aenea
POLYPHAGA	ELATERIFORMIA	BUPRESTOIDEA	Buprestidae	Agrilinae	Paracephala murina
POLYPHAGA	ELATERIFORMIA	BUPRESTOIDEA	Buprestidae	Agrilinae	Paracephala pistacina
POLYPHAGA	ELATERIFORMIA	BUPRESTOIDEA	Buprestidae	Agrilinae	Paracylindromorphus formosanus
POLYPHAGA	ELATERIFORMIA	BUPRESTOIDEA	Buprestidae	Agrilinae	Paracylindromorphus japanensis
POLYPHAGA	ELATERIFORMIA	BUPRESTOIDEA	Buprestidae	Agrilinae	Paracylindromorphus richteri
POLYPHAGA	ELATERIFORMIA	BUPRESTOIDEA	Buprestidae	Agrilinae	Paragrilus rugatulus
POLYPHAGA	ELATERIFORMIA	BUPRESTOIDEA	Buprestidae	Agrilinae	Parakamosia zoufali
POLYPHAGA	ELATERIFORMIA	BUPRESTOIDEA	Buprestidae	Agrilinae	Parasambus sauteri
POLYPHAGA	ELATERIFORMIA	BUPRESTOIDEA	Buprestidae	Agrilinae	Philocoroebus azureipennis
POLYPHAGA	ELATERIFORMIA	BUPRESTOIDEA	Buprestidae	Agrilinae	Philocoroebus elongatus
POLYPHAGA	ELATERIFORMIA	BUPRESTOIDEA	Buprestidae	Agrilinae	Philocoroebus maquilingensis
POLYPHAGA	ELATERIFORMIA	BUPRESTOIDEA	Buprestidae	Agrilinae	Phlocteis exasperata
POLYPHAGA	ELATERIFORMIA	BUPRESTOIDEA	Buprestidae	Agrilinae	Polyonychus mucidus
POLYPHAGA	ELATERIFORMIA	BUPRESTOIDEA	Buprestidae	Agrilinae	Polyonychus nigropictus
POLYPHAGA	ELATERIFORMIA	BUPRESTOIDEA	Buprestidae	Agrilinae	Polyonychus tricolor
POLYPHAGA	ELATERIFORMIA	BUPRESTOIDEA	Buprestidae	Agrilinae	Promeliboeus strandi
POLYPHAGA	ELATERIFORMIA	BUPRESTOIDEA	Buprestidae	Agrilinae	Pseudagrilus beryllinus
POLYPHAGA	ELATERIFORMIA	BUPRESTOIDEA	Buprestidae	Agrilinae	Pseudagrilus variabilis
POLYPHAGA	ELATERIFORMIA	BUPRESTOIDEA	Buprestidae	Agrilinae	Pseudoclema transvaalense
POLYPHAGA	ELATERIFORMIA	BUPRESTOIDEA	Buprestidae	Agrilinae	Sambirania aeneicollis
POLYPHAGA	ELATERIFORMIA	BUPRESTOIDEA	Buprestidae	Agrilinae	Sambus aeneas
POLYPHAGA	ELATERIFORMIA	BUPRESTOIDEA	Buprestidae	Agrilinae	Sambus davidi
POLYPHAGA	ELATERIFORMIA	BUPRESTOIDEA	Buprestidae	Agrilinae	Sambus deyrollei
POLYPHAGA	ELATERIFORMIA	BUPRESTOIDEA	Buprestidae	Agrilinae	Sambus femoralis
POLYPHAGA	ELATERIFORMIA	BUPRESTOIDEA	Buprestidae	Agrilinae	Sambus parisii
POLYPHAGA	ELATERIFORMIA	BUPRESTOIDEA	Buprestidae	Agrilinae	Sambus quadricolor
POLYPHAGA	ELATERIFORMIA	BUPRESTOIDEA	Buprestidae	Agrilinae	Sambus quinquefasciatus
POLYPHAGA	ELATERIFORMIA	BUPRESTOIDEA	Buprestidae	Agrilinae	Sambus vadoni
POLYPHAGA	ELATERIFORMIA	BUPRESTOIDEA	Buprestidae	Agrilinae	Sambus vermiculatus
POLYPHAGA	ELATERIFORMIA	BUPRESTOIDEA	Buprestidae	Agrilinae	Sambus yaeyamanus
POLYPHAGA	ELATERIFORMIA	BUPRESTOIDEA	Buprestidae	Agrilinae	Sambus zonalis
POLYPHAGA	ELATERIFORMIA	BUPRESTOIDEA	Buprestidae	Agrilinae	Sibuyanella bakeri
POLYPHAGA	ELATERIFORMIA	BUPRESTOIDEA	Buprestidae	Agrilinae	Sjoestedtius egregius
POLYPHAGA	ELATERIFORMIA	BUPRESTOIDEA	Buprestidae	Agrilinae	Synechocera elongata
POLYPHAGA	ELATERIFORMIA	BUPRESTOIDEA	Buprestidae	Agrilinae	Synechocera deplana
POLYPHAGA	ELATERIFORMIA	BUPRESTOIDEA	Buprestidae	Agrilinae	Taphrocerus gracilis
POLYPHAGA	ELATERIFORMIA	BUPRESTOIDEA	Buprestidae	Agrilinae	Tonkinula aurofasciata
POLYPHAGA	ELATERIFORMIA	BUPRESTOIDEA	Buprestidae	Agrilinae	Toxoscelus acutipennis
POLYPHAGA	ELATERIFORMIA	BUPRESTOIDEA	Buprestidae	Agrilinae	Toxoscelus amamiensis
POLYPHAGA	ELATERIFORMIA	BUPRESTOIDEA	Buprestidae	Agrilinae	Toxoscelus auriceps
POLYPHAGA	ELATERIFORMIA	BUPRESTOIDEA	Buprestidae	Agrilinae	Toxoscelus kurosawai
POLYPHAGA	ELATERIFORMIA	BUPRESTOIDEA	Buprestidae	Agrilinae	Toxoscelus matobai
POLYPHAGA	ELATERIFORMIA	BUPRESTOIDEA	Buprestidae	Agrilinae	Toxoscelus miwai
POLYPHAGA	ELATERIFORMIA	BUPRESTOIDEA	Buprestidae	Agrilinae	Toxoscelus rugicollis
POLYPHAGA	ELATERIFORMIA	BUPRESTOIDEA	Buprestidae	Agrilinae	Toxoscelus sasakii
POLYPHAGA	ELATERIFORMIA	BUPRESTOIDEA	Buprestidae	Agrilinae	Toxoscelus yakushimensis
POLYPHAGA	ELATERIFORMIA	BUPRESTOIDEA	Buprestidae	Agrilinae	Toxoscelus yokoyamai
POLYPHAGA	ELATERIFORMIA	BUPRESTOIDEA	Buprestidae	Agrilinae	Trachys auricollis
POLYPHAGA	ELATERIFORMIA	BUPRESTOIDEA	Buprestidae	Agrilinae	Trachys aurifluus
POLYPHAGA	ELATERIFORMIA	BUPRESTOIDEA	Buprestidae	Agrilinae	Trachys bicolor
POLYPHAGA	ELATERIFORMIA	BUPRESTOIDEA	Buprestidae	Agrilinae	Trachys broussonetiae
POLYPHAGA	ELATERIFORMIA	BUPRESTOIDEA	Buprestidae	Agrilinae	Trachys troglodytiformis
POLYPHAGA	ELATERIFORMIA	BUPRESTOIDEA	Buprestidae	Agrilinae	Trachys cuneiferus
POLYPHAGA	ELATERIFORMIA	BUPRESTOIDEA	Buprestidae	Agrilinae	Trachys cupricolor
POLYPHAGA	ELATERIFORMIA	BUPRESTOIDEA	Buprestidae	Agrilinae	Trachys dilaticeps
POLYPHAGA	ELATERIFORMIA	BUPRESTOIDEA	Buprestidae	Agrilinae	Trachys fragariae
POLYPHAGA	ELATERIFORMIA	BUPRESTOIDEA	Buprestidae	Agrilinae	Trachys griseofasciatus
POLYPHAGA	ELATERIFORMIA	BUPRESTOIDEA	Buprestidae	Agrilinae	Trachys inconspicuus
POLYPHAGA	ELATERIFORMIA	BUPRESTOIDEA	Buprestidae	Agrilinae	Trachys ineditus
POLYPHAGA	ELATERIFORMIA	BUPRESTOIDEA	Buprestidae	Agrilinae	Trachys minutus
POLYPHAGA	ELATERIFORMIA	BUPRESTOIDEA	Buprestidae	Agrilinae	Trachys minutus
POLYPHAGA	ELATERIFORMIA	BUPRESTOIDEA	Buprestidae	Agrilinae	Trachys kurosawai
POLYPHAGA	ELATERIFORMIA	BUPRESTOIDEA	Buprestidae	Agrilinae	Trachys pecirkai
POLYPHAGA	ELATERIFORMIA	BUPRESTOIDEA	Buprestidae	Agrilinae	Trachys phlyctaenoides
POLYPHAGA	ELATERIFORMIA	BUPRESTOIDEA	Buprestidae	Agrilinae	Trachys pseudoscrobiculatus
POLYPHAGA	ELATERIFORMIA	BUPRESTOIDEA	Buprestidae	Agrilinae	Trachys reitteri
POLYPHAGA	ELATERIFORMIA	BUPRESTOIDEA	Buprestidae	Agrilinae	Trachys robustus
POLYPHAGA	ELATERIFORMIA	BUPRESTOIDEA	Buprestidae	Agrilinae	Trachys saundersi
POLYPHAGA	ELATERIFORMIA	BUPRESTOIDEA	Buprestidae	Agrilinae	Trachys scrobiculatus
POLYPHAGA	ELATERIFORMIA	BUPRESTOIDEA	Buprestidae	Agrilinae	Trachys tokyoensis
POLYPHAGA	ELATERIFORMIA	BUPRESTOIDEA	Buprestidae	Agrilinae	Trachys toringoi
POLYPHAGA	ELATERIFORMIA	BUPRESTOIDEA	Buprestidae	Agrilinae	Trachys troglodytes
POLYPHAGA	ELATERIFORMIA	BUPRESTOIDEA	Buprestidae	Agrilinae	Trachys tsushimae
POLYPHAGA	ELATERIFORMIA	BUPRESTOIDEA	Buprestidae	Agrilinae	Trachys variolaris
POLYPHAGA	ELATERIFORMIA	BUPRESTOIDEA	Buprestidae	Agrilinae	Trachys violae
POLYPHAGA	ELATERIFORMIA	BUPRESTOIDEA	Buprestidae	Agrilinae	Trachys yanoi
POLYPHAGA	ELATERIFORMIA	BUPRESTOIDEA	Buprestidae	Agrilinae	Trachys yoshidai
POLYPHAGA	ELATERIFORMIA	BUPRESTOIDEA	Buprestidae	Agrilinae	Trypantius infrequens
POLYPHAGA	ELATERIFORMIA	BUPRESTOIDEA	Buprestidae	Agrilinae	Vanroonia bispinosa
POLYPHAGA	ELATERIFORMIA	BUPRESTOIDEA	Buprestidae	Agrilinae	Vanroonia marmorea
POLYPHAGA	ELATERIFORMIA	BUPRESTOIDEA	Buprestidae	Agrilinae	Vanroonia perroti
POLYPHAGA	ELATERIFORMIA	BUPRESTOIDEA	Buprestidae	Agrilinae	Vanroonia vatineae
POLYPHAGA	ELATERIFORMIA	BUPRESTOIDEA	Buprestidae	Buprestinae	Chrysobothris affinis
POLYPHAGA	ELATERIFORMIA	BUPRESTOIDEA	Buprestidae	Buprestinae	Chrysobothris solieri
POLYPHAGA	ELATERIFORMIA	BUPRESTOIDEA	Buprestidae	Buprestinae	Diadoxus regius
POLYPHAGA	ELATERIFORMIA	BUPRESTOIDEA	Buprestidae	Buprestinae	Diadoxus erythrurus
POLYPHAGA	ELATERIFORMIA	BUPRESTOIDEA	Buprestidae	Buprestinae	Diadoxus sp.
POLYPHAGA	ELATERIFORMIA	BUPRESTOIDEA	Buprestidae	Buprestinae	Actenodes acornis
POLYPHAGA	ELATERIFORMIA	BUPRESTOIDEA	Buprestidae	Buprestinae	Actenodes arizonica
POLYPHAGA	ELATERIFORMIA	BUPRESTOIDEA	Buprestidae	Buprestinae	Actenodes sexplagiata
POLYPHAGA	ELATERIFORMIA	BUPRESTOIDEA	Buprestidae	Buprestinae	Actenodes calcaratus
POLYPHAGA	ELATERIFORMIA	BUPRESTOIDEA	Buprestidae	Buprestinae	Actenodes chalybaeitarsis
POLYPHAGA	ELATERIFORMIA	BUPRESTOIDEA	Buprestidae	Buprestinae	Actenodes circumdatus
POLYPHAGA	ELATERIFORMIA	BUPRESTOIDEA	Buprestidae	Buprestinae	Actenodes costipennis
POLYPHAGA	ELATERIFORMIA	BUPRESTOIDEA	Buprestidae	Buprestinae	Actenodes curvipes
POLYPHAGA	ELATERIFORMIA	BUPRESTOIDEA	Buprestidae	Buprestinae	Actenodes goryi
POLYPHAGA	ELATERIFORMIA	BUPRESTOIDEA	Buprestidae	Buprestinae	Actenodes heros
POLYPHAGA	ELATERIFORMIA	BUPRESTOIDEA	Buprestidae	Buprestinae	Actenodes nobilis
POLYPHAGA	ELATERIFORMIA	BUPRESTOIDEA	Buprestidae	Buprestinae	Actenodes obscuripennis
POLYPHAGA	ELATERIFORMIA	BUPRESTOIDEA	Buprestidae	Buprestinae	Actenodes ornaticollis
POLYPHAGA	ELATERIFORMIA	BUPRESTOIDEA	Buprestidae	Buprestinae	Actenodes undulatus
POLYPHAGA	ELATERIFORMIA	BUPRESTOIDEA	Buprestidae	Buprestinae	Anthaxia suzannae
POLYPHAGA	ELATERIFORMIA	BUPRESTOIDEA	Buprestidae	Buprestinae	Anthaxia taiwanensis
POLYPHAGA	ELATERIFORMIA	BUPRESTOIDEA	Buprestidae	Buprestinae	Anthaxia thailandica
POLYPHAGA	ELATERIFORMIA	BUPRESTOIDEA	Buprestidae	Buprestinae	Anthaxia thalassophila
POLYPHAGA	ELATERIFORMIA	BUPRESTOIDEA	Buprestidae	Buprestinae	Anthaxia tianshanica
POLYPHAGA	ELATERIFORMIA	BUPRESTOIDEA	Buprestidae	Buprestinae	Anthaxia toyamai
POLYPHAGA	ELATERIFORMIA	BUPRESTOIDEA	Buprestidae	Buprestinae	Anthaxia turana
POLYPHAGA	ELATERIFORMIA	BUPRESTOIDEA	Buprestidae	Buprestinae	Anthaxia turcica
POLYPHAGA	ELATERIFORMIA	BUPRESTOIDEA	Buprestidae	Buprestinae	Anthaxia umbellatarum
POLYPHAGA	ELATERIFORMIA	BUPRESTOIDEA	Buprestidae	Buprestinae	Anthaxia ursulae
POLYPHAGA	ELATERIFORMIA	BUPRESTOIDEA	Buprestidae	Buprestinae	Anthaxia vejdovskyi
POLYPHAGA	ELATERIFORMIA	BUPRESTOIDEA	Buprestidae	Buprestinae	Anthaxia istriana
POLYPHAGA	ELATERIFORMIA	BUPRESTOIDEA	Buprestidae	Buprestinae	Anthaxia viridifrons
POLYPHAGA	ELATERIFORMIA	BUPRESTOIDEA	Buprestidae	Buprestinae	Anthaxia vittula
POLYPHAGA	ELATERIFORMIA	BUPRESTOIDEA	Buprestidae	Buprestinae	Anthaxia weyersi
POLYPHAGA	ELATERIFORMIA	BUPRESTOIDEA	Buprestidae	Buprestinae	Belionota gigantea
POLYPHAGA	ELATERIFORMIA	BUPRESTOIDEA	Buprestidae	Buprestinae	Belionota lineatopennis
POLYPHAGA	ELATERIFORMIA	BUPRESTOIDEA	Buprestidae	Buprestinae	Belionota metasticta
POLYPHAGA	ELATERIFORMIA	BUPRESTOIDEA	Buprestidae	Buprestinae	Belionota mniszechii
POLYPHAGA	ELATERIFORMIA	BUPRESTOIDEA	Buprestidae	Buprestinae	Belionota prasina
POLYPHAGA	ELATERIFORMIA	BUPRESTOIDEA	Buprestidae	Buprestinae	Belionota prasina
POLYPHAGA	ELATERIFORMIA	BUPRESTOIDEA	Buprestidae	Buprestinae	Belionota rondoni
POLYPHAGA	ELATERIFORMIA	BUPRESTOIDEA	Buprestidae	Buprestinae	Belionota sagittaria
POLYPHAGA	ELATERIFORMIA	BUPRESTOIDEA	Buprestidae	Buprestinae	Belionota sumptuosa
POLYPHAGA	ELATERIFORMIA	BUPRESTOIDEA	Buprestidae	Buprestinae	Belionota sumptuosa
POLYPHAGA	ELATERIFORMIA	BUPRESTOIDEA	Buprestidae	Buprestinae	Buprestis octoguttata
POLYPHAGA	ELATERIFORMIA	BUPRESTOIDEA	Buprestidae	Buprestinae	Buprestis octoguttata
POLYPHAGA	ELATERIFORMIA	BUPRESTOIDEA	Buprestidae	Buprestinae	Buprestis parmaculativentris
POLYPHAGA	ELATERIFORMIA	BUPRESTOIDEA	Buprestidae	Buprestinae	Buprestis rufipes
POLYPHAGA	ELATERIFORMIA	BUPRESTOIDEA	Buprestidae	Buprestinae	Buprestis rustica
POLYPHAGA	ELATERIFORMIA	BUPRESTOIDEA	Buprestidae	Buprestinae	Buprestis rustica
POLYPHAGA	ELATERIFORMIA	BUPRESTOIDEA	Buprestidae	Buprestinae	Buprestis salisburyensis
POLYPHAGA	ELATERIFORMIA	BUPRESTOIDEA	Buprestidae	Buprestinae	Buprestis salomonii
POLYPHAGA	ELATERIFORMIA	BUPRESTOIDEA	Buprestidae	Buprestinae	Buprestis sp.
POLYPHAGA	ELATERIFORMIA	BUPRESTOIDEA	Buprestidae	Buprestinae	Buprestis splendens
POLYPHAGA	ELATERIFORMIA	BUPRESTOIDEA	Buprestidae	Buprestinae	Buprestis strigosa
POLYPHAGA	ELATERIFORMIA	BUPRESTOIDEA	Buprestidae	Buprestinae	Buprestis subornata
POLYPHAGA	ELATERIFORMIA	BUPRESTOIDEA	Buprestidae	Buprestinae	Buprestis humeralis
POLYPHAGA	ELATERIFORMIA	BUPRESTOIDEA	Buprestidae	Buprestinae	Buprestis viridisuturalis
POLYPHAGA	ELATERIFORMIA	BUPRESTOIDEA	Buprestidae	Buprestinae	Calodema bifasciata
POLYPHAGA	ELATERIFORMIA	BUPRESTOIDEA	Buprestidae	Buprestinae	Calodema mariettae
POLYPHAGA	ELATERIFORMIA	BUPRESTOIDEA	Buprestidae	Buprestinae	Calodema plebeia
POLYPHAGA	ELATERIFORMIA	BUPRESTOIDEA	Buprestidae	Buprestinae	Calodema regalis
POLYPHAGA	ELATERIFORMIA	BUPRESTOIDEA	Buprestidae	Buprestinae	Calodema regalis
POLYPHAGA	ELATERIFORMIA	BUPRESTOIDEA	Buprestidae	Buprestinae	Calodema ribbei
POLYPHAGA	ELATERIFORMIA	BUPRESTOIDEA	Buprestidae	Buprestinae	Castiarina acuticeps
POLYPHAGA	ELATERIFORMIA	BUPRESTOIDEA	Buprestidae	Buprestinae	Castiarina adelaidae
POLYPHAGA	ELATERIFORMIA	BUPRESTOIDEA	Buprestidae	Buprestinae	Castiarina aeneicornis
POLYPHAGA	ELATERIFORMIA	BUPRESTOIDEA	Buprestidae	Buprestinae	Castiarina aeraticollis
POLYPHAGA	ELATERIFORMIA	BUPRESTOIDEA	Buprestidae	Buprestinae	Castiarina anchoralis
POLYPHAGA	ELATERIFORMIA	BUPRESTOIDEA	Buprestidae	Buprestinae	Castiarina andersoni
POLYPHAGA	ELATERIFORMIA	BUPRESTOIDEA	Buprestidae	Buprestinae	Castiarina simulata
POLYPHAGA	ELATERIFORMIA	BUPRESTOIDEA	Buprestidae	Buprestinae	Castiarina skusei
POLYPHAGA	ELATERIFORMIA	BUPRESTOIDEA	Buprestidae	Buprestinae	Castiarina spilota
POLYPHAGA	ELATERIFORMIA	BUPRESTOIDEA	Buprestidae	Buprestinae	Castiarina straminea
POLYPHAGA	ELATERIFORMIA	BUPRESTOIDEA	Buprestidae	Buprestinae	Castiarina subcincta
POLYPHAGA	ELATERIFORMIA	BUPRESTOIDEA	Buprestidae	Buprestinae	Castiarina subacuticeps
POLYPHAGA	ELATERIFORMIA	BUPRESTOIDEA	Buprestidae	Buprestinae	Castiarina subpura
POLYPHAGA	ELATERIFORMIA	BUPRESTOIDEA	Buprestidae	Buprestinae	Castiarina supergrata
POLYPHAGA	ELATERIFORMIA	BUPRESTOIDEA	Buprestidae	Buprestinae	Castiarina tasmaniensis
POLYPHAGA	ELATERIFORMIA	BUPRESTOIDEA	Buprestidae	Buprestinae	Castiarina thomsoni
POLYPHAGA	ELATERIFORMIA	BUPRESTOIDEA	Buprestidae	Buprestinae	Castiarina triramosa
POLYPHAGA	ELATERIFORMIA	BUPRESTOIDEA	Buprestidae	Buprestinae	Castiarina undulata
POLYPHAGA	ELATERIFORMIA	BUPRESTOIDEA	Buprestidae	Buprestinae	Castiarina vegeta
POLYPHAGA	ELATERIFORMIA	BUPRESTOIDEA	Buprestidae	Buprestinae	Castiarina vittata
POLYPHAGA	ELATERIFORMIA	BUPRESTOIDEA	Buprestidae	Buprestinae	Castiarina xanthopilosa
POLYPHAGA	ELATERIFORMIA	BUPRESTOIDEA	Buprestidae	Buprestinae	Chrysobothris solieri
POLYPHAGA	ELATERIFORMIA	BUPRESTOIDEA	Buprestidae	Buprestinae	Chrysobothris sp.
POLYPHAGA	ELATERIFORMIA	BUPRESTOIDEA	Buprestidae	Buprestinae	Chrysobothris succedanea
POLYPHAGA	ELATERIFORMIA	BUPRESTOIDEA	Buprestidae	Buprestinae	Chrysobothris superba
POLYPHAGA	ELATERIFORMIA	BUPRESTOIDEA	Buprestidae	Buprestinae	Chrysobothris superba
POLYPHAGA	ELATERIFORMIA	BUPRESTOIDEA	Buprestidae	Buprestinae	Chrysobothris texana
POLYPHAGA	ELATERIFORMIA	BUPRESTOIDEA	Buprestidae	Buprestinae	Chrysobothris tranquebarica
POLYPHAGA	ELATERIFORMIA	BUPRESTOIDEA	Buprestidae	Buprestinae	Chrysobothris trinervia
POLYPHAGA	ELATERIFORMIA	BUPRESTOIDEA	Buprestidae	Buprestinae	Chrysobothris trisignata
POLYPHAGA	ELATERIFORMIA	BUPRESTOIDEA	Buprestidae	Buprestinae	Chrysobothris semisculpta
POLYPHAGA	ELATERIFORMIA	BUPRESTOIDEA	Buprestidae	Buprestinae	Chrysobothris viridicyanea
POLYPHAGA	ELATERIFORMIA	BUPRESTOIDEA	Buprestidae	Buprestinae	Chrysobothris vitalisi
POLYPHAGA	ELATERIFORMIA	BUPRESTOIDEA	Buprestidae	Buprestinae	Chrysobothris wagneri
POLYPHAGA	ELATERIFORMIA	BUPRESTOIDEA	Buprestidae	Buprestinae	Chrysobothris wallacei
POLYPHAGA	ELATERIFORMIA	BUPRESTOIDEA	Buprestidae	Buprestinae	Colobogaster cyanitarsis
POLYPHAGA	ELATERIFORMIA	BUPRESTOIDEA	Buprestidae	Buprestinae	Colobogaster jacquieri
POLYPHAGA	ELATERIFORMIA	BUPRESTOIDEA	Buprestidae	Buprestinae	Colobogaster quadridentata
POLYPHAGA	ELATERIFORMIA	BUPRESTOIDEA	Buprestidae	Buprestinae	Lasionota apicalis
POLYPHAGA	ELATERIFORMIA	BUPRESTOIDEA	Buprestidae	Buprestinae	Lasionota bifasciatus
POLYPHAGA	ELATERIFORMIA	BUPRESTOIDEA	Buprestidae	Buprestinae	Lasionota bruchi
POLYPHAGA	ELATERIFORMIA	BUPRESTOIDEA	Buprestidae	Buprestinae	Lasionota rouletii
POLYPHAGA	ELATERIFORMIA	BUPRESTOIDEA	Buprestidae	Buprestinae	Lasionota conjunctus
POLYPHAGA	ELATERIFORMIA	BUPRESTOIDEA	Buprestidae	Buprestinae	Lasionota cupricollis
POLYPHAGA	ELATERIFORMIA	BUPRESTOIDEA	Buprestidae	Buprestinae	Lasionota sp.
POLYPHAGA	ELATERIFORMIA	BUPRESTOIDEA	Buprestidae	Buprestinae	Lasionota conjunctus
POLYPHAGA	ELATERIFORMIA	BUPRESTOIDEA	Buprestidae	Buprestinae	Lasionota dispar
POLYPHAGA	ELATERIFORMIA	BUPRESTOIDEA	Buprestidae	Buprestinae	Lasionota fairmairei
POLYPHAGA	ELATERIFORMIA	BUPRESTOIDEA	Buprestidae	Buprestinae	Lasionota minor
POLYPHAGA	ELATERIFORMIA	BUPRESTOIDEA	Buprestidae	Buprestinae	Lasionota pictus
POLYPHAGA	ELATERIFORMIA	BUPRESTOIDEA	Buprestidae	Buprestinae	Lasionota rouletii
POLYPHAGA	ELATERIFORMIA	BUPRESTOIDEA	Buprestidae	Buprestinae	Lasionota rousselii
POLYPHAGA	ELATERIFORMIA	BUPRESTOIDEA	Buprestidae	Buprestinae	Lasionota fairmairei
POLYPHAGA	ELATERIFORMIA	BUPRESTOIDEA	Buprestidae	Buprestinae	Lasionota sulcatus
POLYPHAGA	ELATERIFORMIA	BUPRESTOIDEA	Buprestidae	Buprestinae	Lasionota alternans
POLYPHAGA	ELATERIFORMIA	BUPRESTOIDEA	Buprestidae	Buprestinae	Melobasis purpurascens
POLYPHAGA	ELATERIFORMIA	BUPRESTOIDEA	Buprestidae	Buprestinae	Melobasis cupriceps
POLYPHAGA	ELATERIFORMIA	BUPRESTOIDEA	Buprestidae	Buprestinae	Melobasis cupricollis
POLYPHAGA	ELATERIFORMIA	BUPRESTOIDEA	Buprestidae	Buprestinae	Melobasis gratiosissima
POLYPHAGA	ELATERIFORMIA	BUPRESTOIDEA	Buprestidae	Buprestinae	Melobasis ignipicta
POLYPHAGA	ELATERIFORMIA	BUPRESTOIDEA	Buprestidae	Buprestinae	Melobasis innocua
POLYPHAGA	ELATERIFORMIA	BUPRESTOIDEA	Buprestidae	Buprestinae	Melobasis naias
POLYPHAGA	ELATERIFORMIA	BUPRESTOIDEA	Buprestidae	Buprestinae	Melobasis obscurella
POLYPHAGA	ELATERIFORMIA	BUPRESTOIDEA	Buprestidae	Buprestinae	Melobasis cupreovittata
POLYPHAGA	ELATERIFORMIA	BUPRESTOIDEA	Buprestidae	Buprestinae	Melobasis propinqua
POLYPHAGA	ELATERIFORMIA	BUPRESTOIDEA	Buprestidae	Buprestinae	Melobasis simplex
POLYPHAGA	ELATERIFORMIA	BUPRESTOIDEA	Buprestidae	Buprestinae	Melobasis uniformis
POLYPHAGA	ELATERIFORMIA	BUPRESTOIDEA	Buprestidae	Buprestinae	Melobasis lathami
POLYPHAGA	ELATERIFORMIA	BUPRESTOIDEA	Buprestidae	Buprestinae	Melobasis viridifrons
POLYPHAGA	ELATERIFORMIA	BUPRESTOIDEA	Buprestidae	Buprestinae	Melooasis regalis
POLYPHAGA	ELATERIFORMIA	BUPRESTOIDEA	Buprestidae	Buprestinae	Lamprodila elongata
POLYPHAGA	ELATERIFORMIA	BUPRESTOIDEA	Buprestidae	Buprestinae	Lamprodila aenea
POLYPHAGA	ELATERIFORMIA	BUPRESTOIDEA	Buprestidae	Buprestinae	Lamprodila balcanica
POLYPHAGA	ELATERIFORMIA	BUPRESTOIDEA	Buprestidae	Buprestinae	Lamprodila beauchenii
POLYPHAGA	ELATERIFORMIA	BUPRESTOIDEA	Buprestidae	Buprestinae	Lamprodila bedoci
POLYPHAGA	ELATERIFORMIA	BUPRESTOIDEA	Buprestidae	Buprestinae	Lamprodila clermonti
POLYPHAGA	ELATERIFORMIA	BUPRESTOIDEA	Buprestidae	Buprestinae	Lamprodila cupraria
POLYPHAGA	ELATERIFORMIA	BUPRESTOIDEA	Buprestidae	Buprestinae	Lamprodila cupreosplendens
POLYPHAGA	ELATERIFORMIA	BUPRESTOIDEA	Buprestidae	Buprestinae	Lamprodila festiva
POLYPHAGA	ELATERIFORMIA	BUPRESTOIDEA	Buprestidae	Buprestinae	Lamprodila francoisi
POLYPHAGA	ELATERIFORMIA	BUPRESTOIDEA	Buprestidae	Buprestinae	Lamprodila hoschecki
POLYPHAGA	ELATERIFORMIA	BUPRESTOIDEA	Buprestidae	Buprestinae	Lamprodila igneilimbata
POLYPHAGA	ELATERIFORMIA	BUPRESTOIDEA	Buprestidae	Buprestinae	Lamprodila khamvenae
POLYPHAGA	ELATERIFORMIA	BUPRESTOIDEA	Buprestidae	Buprestinae	Lamprodila leoparda
POLYPHAGA	ELATERIFORMIA	BUPRESTOIDEA	Buprestidae	Buprestinae	Lamprodila magnifica
POLYPHAGA	ELATERIFORMIA	BUPRESTOIDEA	Buprestidae	Buprestinae	Lamprodila pantherina
POLYPHAGA	ELATERIFORMIA	BUPRESTOIDEA	Buprestidae	Buprestinae	Lamprodila perakensis
POLYPHAGA	ELATERIFORMIA	BUPRESTOIDEA	Buprestidae	Buprestinae	Lamprodila auripilis
POLYPHAGA	ELATERIFORMIA	BUPRESTOIDEA	Buprestidae	Buprestinae	Lamprodila refulgens
POLYPHAGA	ELATERIFORMIA	BUPRESTOIDEA	Buprestidae	Buprestinae	Lamprodila rondoni
POLYPHAGA	ELATERIFORMIA	BUPRESTOIDEA	Buprestidae	Buprestinae	Lamprodila sakaii
POLYPHAGA	ELATERIFORMIA	BUPRESTOIDEA	Buprestidae	Buprestinae	Lamprodila refulgens
POLYPHAGA	ELATERIFORMIA	BUPRESTOIDEA	Buprestidae	Buprestinae	Lamprodila semperi
POLYPHAGA	ELATERIFORMIA	BUPRESTOIDEA	Buprestidae	Buprestinae	Lamprodila sp.
POLYPHAGA	ELATERIFORMIA	BUPRESTOIDEA	Buprestidae	Buprestinae	Lamprodila sp.
POLYPHAGA	ELATERIFORMIA	BUPRESTOIDEA	Buprestidae	Buprestinae	Lamprodila sp.
POLYPHAGA	ELATERIFORMIA	BUPRESTOIDEA	Buprestidae	Buprestinae	Lamprodila virgata
POLYPHAGA	ELATERIFORMIA	BUPRESTOIDEA	Buprestidae	Buprestinae	Lamprodila ternatensis
POLYPHAGA	ELATERIFORMIA	BUPRESTOIDEA	Buprestidae	Buprestinae	Lamprodila davidis
POLYPHAGA	ELATERIFORMIA	BUPRESTOIDEA	Buprestidae	Buprestinae	Lamprodila virgata
POLYPHAGA	ELATERIFORMIA	BUPRESTOIDEA	Buprestidae	Buprestinae	Lamprodila vivata
POLYPHAGA	ELATERIFORMIA	BUPRESTOIDEA	Buprestidae	Buprestinae	Paratassa coraebiformis
POLYPHAGA	ELATERIFORMIA	BUPRESTOIDEA	Buprestidae	Buprestinae	Paratassa occidentalis
POLYPHAGA	ELATERIFORMIA	BUPRESTOIDEA	Buprestidae	Buprestinae	Pelecopselaphus chevrolatii
POLYPHAGA	ELATERIFORMIA	BUPRESTOIDEA	Buprestidae	Buprestinae	Pelecopselaphus sp.
POLYPHAGA	ELATERIFORMIA	BUPRESTOIDEA	Buprestidae	Buprestinae	Phaenops aeneola
POLYPHAGA	ELATERIFORMIA	BUPRESTOIDEA	Buprestidae	Buprestinae	Phaenops californica
POLYPHAGA	ELATERIFORMIA	BUPRESTOIDEA	Buprestidae	Buprestinae	Phaenops aerea
POLYPHAGA	ELATERIFORMIA	BUPRESTOIDEA	Buprestidae	Buprestinae	Phaenops cyanea
POLYPHAGA	ELATERIFORMIA	BUPRESTOIDEA	Buprestidae	Buprestinae	Phaenops cyanea
POLYPHAGA	ELATERIFORMIA	BUPRESTOIDEA	Buprestidae	Buprestinae	Phaenops delagrangei
POLYPHAGA	ELATERIFORMIA	BUPRESTOIDEA	Buprestidae	Buprestinae	Phaenops drummondi
POLYPHAGA	ELATERIFORMIA	BUPRESTOIDEA	Buprestidae	Buprestinae	Phaenops formaneki
POLYPHAGA	ELATERIFORMIA	BUPRESTOIDEA	Buprestidae	Buprestinae	Phaenops fulvoguttata
POLYPHAGA	ELATERIFORMIA	BUPRESTOIDEA	Buprestidae	Buprestinae	Phaenops gentilis
POLYPHAGA	ELATERIFORMIA	BUPRESTOIDEA	Buprestidae	Buprestinae	Phaenops guttulata
POLYPHAGA	ELATERIFORMIA	BUPRESTOIDEA	Buprestidae	Buprestinae	Phaenops intrusa
POLYPHAGA	ELATERIFORMIA	BUPRESTOIDEA	Buprestidae	Buprestinae	Phaenops knoteki
POLYPHAGA	ELATERIFORMIA	BUPRESTOIDEA	Buprestidae	Buprestinae	Phaenops lecontei
POLYPHAGA	ELATERIFORMIA	BUPRESTOIDEA	Buprestidae	Buprestinae	Phaenops marmottani
POLYPHAGA	ELATERIFORMIA	BUPRESTOIDEA	Buprestidae	Buprestinae	Phaenops piniedulis
POLYPHAGA	ELATERIFORMIA	BUPRESTOIDEA	Buprestidae	Buprestinae	Phaenops vandykei
POLYPHAGA	ELATERIFORMIA	BUPRESTOIDEA	Buprestidae	Buprestinae	Philandia valdiviana
POLYPHAGA	ELATERIFORMIA	BUPRESTOIDEA	Buprestidae	Buprestinae	Philanthaxia acuminata
POLYPHAGA	ELATERIFORMIA	BUPRESTOIDEA	Buprestidae	Buprestinae	Philanthaxia aenea
POLYPHAGA	ELATERIFORMIA	BUPRESTOIDEA	Buprestidae	Buprestinae	Philanthaxia akiyamai
POLYPHAGA	ELATERIFORMIA	BUPRESTOIDEA	Buprestidae	Buprestinae	Philanthaxia frontalis
POLYPHAGA	ELATERIFORMIA	BUPRESTOIDEA	Buprestidae	Buprestinae	Philanthaxia iriei
POLYPHAGA	ELATERIFORMIA	BUPRESTOIDEA	Buprestidae	Buprestinae	Philanthaxia nigra
POLYPHAGA	ELATERIFORMIA	BUPRESTOIDEA	Buprestidae	Buprestinae	Philanthaxia ohmomoi
POLYPHAGA	ELATERIFORMIA	BUPRESTOIDEA	Buprestidae	Buprestinae	Philanthaxia parafrontalis
POLYPHAGA	ELATERIFORMIA	BUPRESTOIDEA	Buprestidae	Buprestinae	Philanthaxia purpuriceps
POLYPHAGA	ELATERIFORMIA	BUPRESTOIDEA	Buprestidae	Buprestinae	Philanthaxia purpuriceps
POLYPHAGA	ELATERIFORMIA	BUPRESTOIDEA	Buprestidae	Buprestinae	Philanthaxia rufimarginata
POLYPHAGA	ELATERIFORMIA	BUPRESTOIDEA	Buprestidae	Buprestinae	Philanthaxia sauteri
POLYPHAGA	ELATERIFORMIA	BUPRESTOIDEA	Buprestidae	Buprestinae	Philanthaxia thailandica
POLYPHAGA	ELATERIFORMIA	BUPRESTOIDEA	Buprestidae	Buprestinae	Phrixia violacea
POLYPHAGA	ELATERIFORMIA	BUPRESTOIDEA	Buprestidae	Buprestinae	Poecilonota variolosa
POLYPHAGA	ELATERIFORMIA	BUPRESTOIDEA	Buprestidae	Buprestinae	Pseudactenodes chrysotis
POLYPHAGA	ELATERIFORMIA	BUPRESTOIDEA	Buprestidae	Buprestinae	Pseudanilara purpureicollis
POLYPHAGA	ELATERIFORMIA	BUPRESTOIDEA	Buprestidae	Buprestinae	Pseudhyperantha bloetei
POLYPHAGA	ELATERIFORMIA	BUPRESTOIDEA	Buprestidae	Buprestinae	Pseudhyperantha jucunda
POLYPHAGA	ELATERIFORMIA	BUPRESTOIDEA	Buprestidae	Buprestinae	Pseudhyperantha pinratanai
POLYPHAGA	ELATERIFORMIA	BUPRESTOIDEA	Buprestidae	Buprestinae	Pterobothris corrosus
POLYPHAGA	ELATERIFORMIA	BUPRESTOIDEA	Buprestidae	Buprestinae	Stigmodera gratiosa
POLYPHAGA	ELATERIFORMIA	BUPRESTOIDEA	Buprestidae	Buprestinae	Stigmodera jacquinotii
POLYPHAGA	ELATERIFORMIA	BUPRESTOIDEA	Buprestidae	Buprestinae	Stigmodera macularia
POLYPHAGA	ELATERIFORMIA	BUPRESTOIDEA	Buprestidae	Buprestinae	Stigmodera porosa
POLYPHAGA	ELATERIFORMIA	BUPRESTOIDEA	Buprestidae	Buprestinae	Stigmodera roei
POLYPHAGA	ELATERIFORMIA	BUPRESTOIDEA	Buprestidae	Buprestinae	Stigmodera roei
POLYPHAGA	ELATERIFORMIA	BUPRESTOIDEA	Buprestidae	Buprestinae	Stigmodera sanguinosa
POLYPHAGA	ELATERIFORMIA	BUPRESTOIDEA	Buprestidae	Buprestinae	Temognatha chevrolatii
POLYPHAGA	ELATERIFORMIA	BUPRESTOIDEA	Buprestidae	Buprestinae	Tetragonoschema undatum
POLYPHAGA	ELATERIFORMIA	BUPRESTOIDEA	Buprestidae	Buprestinae	Tetragonoschema humerale
POLYPHAGA	ELATERIFORMIA	BUPRESTOIDEA	Buprestidae	Buprestinae	Temognatha bonvouloirii
POLYPHAGA	ELATERIFORMIA	BUPRESTOIDEA	Buprestidae	Buprestinae	Temognatha bruckii
POLYPHAGA	ELATERIFORMIA	BUPRESTOIDEA	Buprestidae	Buprestinae	Temognatha chalcodera
POLYPHAGA	ELATERIFORMIA	BUPRESTOIDEA	Buprestidae	Buprestinae	Temognatha chevrolatii
POLYPHAGA	ELATERIFORMIA	BUPRESTOIDEA	Buprestidae	Buprestinae	Temognatha congener
POLYPHAGA	ELATERIFORMIA	BUPRESTOIDEA	Buprestidae	Buprestinae	Temognatha conspicillata
POLYPHAGA	ELATERIFORMIA	BUPRESTOIDEA	Buprestidae	Buprestinae	Temognatha ducalis
POLYPHAGA	ELATERIFORMIA	BUPRESTOIDEA	Buprestidae	Buprestinae	Temognatha duponti
POLYPHAGA	ELATERIFORMIA	BUPRESTOIDEA	Buprestidae	Buprestinae	Temognatha sp.
POLYPHAGA	ELATERIFORMIA	BUPRESTOIDEA	Buprestidae	Buprestinae	Temognatha fortnumii
POLYPHAGA	ELATERIFORMIA	BUPRESTOIDEA	Buprestidae	Buprestinae	Temognatha grandis
POLYPHAGA	ELATERIFORMIA	BUPRESTOIDEA	Buprestidae	Buprestinae	Temognatha heros
POLYPHAGA	ELATERIFORMIA	BUPRESTOIDEA	Buprestidae	Buprestinae	Temognatha maculiventris
POLYPHAGA	ELATERIFORMIA	BUPRESTOIDEA	Buprestidae	Buprestinae	Temognatha miranda
POLYPHAGA	ELATERIFORMIA	BUPRESTOIDEA	Buprestidae	Buprestinae	Temognatha mitchellii
POLYPHAGA	ELATERIFORMIA	BUPRESTOIDEA	Buprestidae	Buprestinae	Temognatha mnizechii
POLYPHAGA	ELATERIFORMIA	BUPRESTOIDEA	Buprestidae	Buprestinae	Temognatha oleata
POLYPHAGA	ELATERIFORMIA	BUPRESTOIDEA	Buprestidae	Buprestinae	Temognatha fusca
POLYPHAGA	ELATERIFORMIA	BUPRESTOIDEA	Buprestidae	Buprestinae	Temognatha pictipes
POLYPHAGA	ELATERIFORMIA	BUPRESTOIDEA	Buprestidae	Buprestinae	Temognatha affinis
POLYPHAGA	ELATERIFORMIA	BUPRESTOIDEA	Buprestidae	Buprestinae	Temognatha pubicollis
POLYPHAGA	ELATERIFORMIA	BUPRESTOIDEA	Buprestidae	Buprestinae	Temognatha reichei
POLYPHAGA	ELATERIFORMIA	BUPRESTOIDEA	Buprestidae	Buprestinae	Temognatha sanguineocincta
POLYPHAGA	ELATERIFORMIA	BUPRESTOIDEA	Buprestidae	Buprestinae	Temognatha obesissima
POLYPHAGA	ELATERIFORMIA	BUPRESTOIDEA	Buprestidae	Buprestinae	Temognatha variabilis
POLYPHAGA	ELATERIFORMIA	BUPRESTOIDEA	Buprestidae	Buprestinae	Temognatha varicollis
POLYPHAGA	ELATERIFORMIA	BUPRESTOIDEA	Buprestidae	Buprestinae	Temognatha suturalis
POLYPHAGA	ELATERIFORMIA	BUPRESTOIDEA	Buprestidae	Buprestinae	Temognatha wimmerae
POLYPHAGA	ELATERIFORMIA	BUPRESTOIDEA	Buprestidae	Buprestinae	Temognatha sp.
POLYPHAGA	ELATERIFORMIA	BUPRESTOIDEA	Buprestidae	Buprestinae	Theryaxia suttoni
POLYPHAGA	ELATERIFORMIA	BUPRESTOIDEA	Buprestidae	Buprestinae	Thomassetia crassa
POLYPHAGA	ELATERIFORMIA	BUPRESTOIDEA	Buprestidae	Buprestinae	Torresita cuprifera
POLYPHAGA	ELATERIFORMIA	BUPRESTOIDEA	Buprestidae	Buprestinae	Trachykele blondeli
POLYPHAGA	ELATERIFORMIA	BUPRESTOIDEA	Buprestidae	Buprestinae	Trachykele blondeli
POLYPHAGA	ELATERIFORMIA	BUPRESTOIDEA	Buprestidae	Buprestinae	Trachykele hartmani
POLYPHAGA	ELATERIFORMIA	BUPRESTOIDEA	Buprestidae	Buprestinae	Trachykele lecontei
POLYPHAGA	ELATERIFORMIA	BUPRESTOIDEA	Buprestidae	Buprestinae	Trachykele nimbosa
POLYPHAGA	ELATERIFORMIA	BUPRESTOIDEA	Buprestidae	Buprestinae	Trachykele opulenta
POLYPHAGA	ELATERIFORMIA	BUPRESTOIDEA	Buprestidae	Buprestinae	Trachypteris acuminata
POLYPHAGA	ELATERIFORMIA	BUPRESTOIDEA	Buprestidae	Buprestinae	Trachypteris atra
POLYPHAGA	ELATERIFORMIA	BUPRESTOIDEA	Buprestidae	Buprestinae	Trachypteris consputa
POLYPHAGA	ELATERIFORMIA	BUPRESTOIDEA	Buprestidae	Buprestinae	Trachypteris coriacea
POLYPHAGA	ELATERIFORMIA	BUPRESTOIDEA	Buprestidae	Buprestinae	Trachypteris cuspidata
POLYPHAGA	ELATERIFORMIA	BUPRESTOIDEA	Buprestidae	Buprestinae	Trachypteris ignicola
POLYPHAGA	ELATERIFORMIA	BUPRESTOIDEA	Buprestidae	Buprestinae	Trachypteris sp.
POLYPHAGA	ELATERIFORMIA	BUPRESTOIDEA	Buprestidae	Buprestinae	Trachypteris acuminata
POLYPHAGA	ELATERIFORMIA	BUPRESTOIDEA	Buprestidae	Buprestinae	Trachypteris occidentalis
POLYPHAGA	ELATERIFORMIA	BUPRESTOIDEA	Buprestidae	Buprestinae	Trachypteris sp.
POLYPHAGA	ELATERIFORMIA	BUPRESTOIDEA	Buprestidae	Buprestinae	Trichinorhipis knulli
POLYPHAGA	ELATERIFORMIA	BUPRESTOIDEA	Buprestidae	Buprestinae	Trigonogenium angulosum
POLYPHAGA	ELATERIFORMIA	BUPRESTOIDEA	Buprestidae	Buprestinae	Trigonogenium subaequale
POLYPHAGA	ELATERIFORMIA	BUPRESTOIDEA	Buprestidae	Buprestinae	Xenorhipis brendeli
POLYPHAGA	ELATERIFORMIA	BUPRESTOIDEA	Buprestidae	Buprestinae	Buprestis sanguinea
POLYPHAGA	ELATERIFORMIA	BUPRESTOIDEA	Buprestidae	Chrysochroinae	Capnodis anthracina
POLYPHAGA	ELATERIFORMIA	BUPRESTOIDEA	Buprestidae	Chrysochroinae	Capnodis carbonaria
POLYPHAGA	ELATERIFORMIA	BUPRESTOIDEA	Buprestidae	Chrysochroinae	Capnodis cariosa
POLYPHAGA	ELATERIFORMIA	BUPRESTOIDEA	Buprestidae	Chrysochroinae	Capnodis excisa
POLYPHAGA	ELATERIFORMIA	BUPRESTOIDEA	Buprestidae	Chrysochroinae	Capnodis cariosa
POLYPHAGA	ELATERIFORMIA	BUPRESTOIDEA	Buprestidae	Chrysochroinae	Capnodis henningii
POLYPHAGA	ELATERIFORMIA	BUPRESTOIDEA	Buprestidae	Chrysochroinae	Capnodis indica
POLYPHAGA	ELATERIFORMIA	BUPRESTOIDEA	Buprestidae	Chrysochroinae	Capnodis miliaris
POLYPHAGA	ELATERIFORMIA	BUPRESTOIDEA	Buprestidae	Chrysochroinae	Capnodis miliaris
POLYPHAGA	ELATERIFORMIA	BUPRESTOIDEA	Buprestidae	Chrysochroinae	Capnodis parumstriata
POLYPHAGA	ELATERIFORMIA	BUPRESTOIDEA	Buprestidae	Chrysochroinae	Capnodis porosa
POLYPHAGA	ELATERIFORMIA	BUPRESTOIDEA	Buprestidae	Chrysochroinae	Capnodis sexmaculata
POLYPHAGA	ELATERIFORMIA	BUPRESTOIDEA	Buprestidae	Chrysochroinae	Capnodis tenebricosa
POLYPHAGA	ELATERIFORMIA	BUPRESTOIDEA	Buprestidae	Chrysochroinae	Capnodis tenebrionis
POLYPHAGA	ELATERIFORMIA	BUPRESTOIDEA	Buprestidae	Chrysochroinae	Catoxantha bonvouloirii
POLYPHAGA	ELATERIFORMIA	BUPRESTOIDEA	Buprestidae	Chrysochroinae	Catoxantha eburnea
POLYPHAGA	ELATERIFORMIA	BUPRESTOIDEA	Buprestidae	Chrysochroinae	Catoxantha sp.
POLYPHAGA	ELATERIFORMIA	BUPRESTOIDEA	Buprestidae	Chrysochroinae	Catoxantha opulenta
POLYPHAGA	ELATERIFORMIA	BUPRESTOIDEA	Buprestidae	Chrysochroinae	Catoxantha opulenta
POLYPHAGA	ELATERIFORMIA	BUPRESTOIDEA	Buprestidae	Chrysochroinae	Catoxantha pierrei
POLYPHAGA	ELATERIFORMIA	BUPRESTOIDEA	Buprestidae	Chrysochroinae	Catoxantha purpurea
POLYPHAGA	ELATERIFORMIA	BUPRESTOIDEA	Buprestidae	Chrysochroinae	Chalcophora alternans
POLYPHAGA	ELATERIFORMIA	BUPRESTOIDEA	Buprestidae	Chrysochroinae	Chalcophora angulicollis
POLYPHAGA	ELATERIFORMIA	BUPRESTOIDEA	Buprestidae	Chrysochroinae	Chalcophora detrita
POLYPHAGA	ELATERIFORMIA	BUPRESTOIDEA	Buprestidae	Chrysochroinae	Chalcophora fortis
POLYPHAGA	ELATERIFORMIA	BUPRESTOIDEA	Buprestidae	Chrysochroinae	Chalcophora georgiana
POLYPHAGA	ELATERIFORMIA	BUPRESTOIDEA	Buprestidae	Chrysochroinae	Chrysaspis propinqua
POLYPHAGA	ELATERIFORMIA	BUPRESTOIDEA	Buprestidae	Chrysochroinae	Chrysaspis aurovittata
POLYPHAGA	ELATERIFORMIA	BUPRESTOIDEA	Buprestidae	Chrysochroinae	Chrysaspis glabra
POLYPHAGA	ELATERIFORMIA	BUPRESTOIDEA	Buprestidae	Chrysochroinae	Chrysaspis tincta
POLYPHAGA	ELATERIFORMIA	BUPRESTOIDEA	Buprestidae	Chrysochroinae	Chrysaspis sp.
POLYPHAGA	ELATERIFORMIA	BUPRESTOIDEA	Buprestidae	Chrysochroinae	Chrysesthes gymnopleura
POLYPHAGA	ELATERIFORMIA	BUPRESTOIDEA	Buprestidae	Chrysochroinae	Chrysesthes tripunctata
POLYPHAGA	ELATERIFORMIA	BUPRESTOIDEA	Buprestidae	Chrysochroinae	Chrysochroa agusanensis
POLYPHAGA	ELATERIFORMIA	BUPRESTOIDEA	Buprestidae	Chrysochroinae	Chrysochroa akiyamai
POLYPHAGA	ELATERIFORMIA	BUPRESTOIDEA	Buprestidae	Chrysochroinae	Chrysochroa andamanensis
POLYPHAGA	ELATERIFORMIA	BUPRESTOIDEA	Buprestidae	Chrysochroinae	Chrysochroa fulminans
POLYPHAGA	ELATERIFORMIA	BUPRESTOIDEA	Buprestidae	Chrysochroinae	Chrysochroa baudoni
POLYPHAGA	ELATERIFORMIA	BUPRESTOIDEA	Buprestidae	Chrysochroinae	Chrysochroa baudoni
POLYPHAGA	ELATERIFORMIA	BUPRESTOIDEA	Buprestidae	Chrysochroinae	Chrysochroa bimanensis
POLYPHAGA	ELATERIFORMIA	BUPRESTOIDEA	Buprestidae	Chrysochroinae	Chrysochroa browni
POLYPHAGA	ELATERIFORMIA	BUPRESTOIDEA	Buprestidae	Chrysochroinae	Chrysochroa buqueti
POLYPHAGA	ELATERIFORMIA	BUPRESTOIDEA	Buprestidae	Chrysochroinae	Chrysochroa buqueti
POLYPHAGA	ELATERIFORMIA	BUPRESTOIDEA	Buprestidae	Chrysochroinae	Chrysochroa buqueti
POLYPHAGA	ELATERIFORMIA	BUPRESTOIDEA	Buprestidae	Chrysochroinae	Chrysochroa castelnaudii
POLYPHAGA	ELATERIFORMIA	BUPRESTOIDEA	Buprestidae	Chrysochroinae	Chrysochroa chongi
POLYPHAGA	ELATERIFORMIA	BUPRESTOIDEA	Buprestidae	Chrysochroinae	Chrysochroa fulminans
POLYPHAGA	ELATERIFORMIA	BUPRESTOIDEA	Buprestidae	Chrysochroinae	Chrysochroa corbetti
POLYPHAGA	ELATERIFORMIA	BUPRESTOIDEA	Buprestidae	Chrysochroinae	Chrysochroa corbetti
POLYPHAGA	ELATERIFORMIA	BUPRESTOIDEA	Buprestidae	Chrysochroinae	Chrysochroa cuprascens
POLYPHAGA	ELATERIFORMIA	BUPRESTOIDEA	Buprestidae	Chrysochroinae	Chrysochroa fulminans
POLYPHAGA	ELATERIFORMIA	BUPRESTOIDEA	Buprestidae	Chrysochroinae	Chrysochroa edwardsii
POLYPHAGA	ELATERIFORMIA	BUPRESTOIDEA	Buprestidae	Chrysochroinae	Chrysochroa edwardsii
POLYPHAGA	ELATERIFORMIA	BUPRESTOIDEA	Buprestidae	Chrysochroinae	Chrysochroa ocellata
POLYPHAGA	ELATERIFORMIA	BUPRESTOIDEA	Buprestidae	Chrysochroinae	Chrysochroa ocellata
POLYPHAGA	ELATERIFORMIA	BUPRESTOIDEA	Buprestidae	Chrysochroinae	Chrysochroa ocellata
POLYPHAGA	ELATERIFORMIA	BUPRESTOIDEA	Buprestidae	Chrysochroinae	Chrysochroa ocellata
POLYPHAGA	ELATERIFORMIA	BUPRESTOIDEA	Buprestidae	Chrysochroinae	Chrysochroa fulgidissima
POLYPHAGA	ELATERIFORMIA	BUPRESTOIDEA	Buprestidae	Chrysochroinae	Chrysochroa fulminans
POLYPHAGA	ELATERIFORMIA	BUPRESTOIDEA	Buprestidae	Chrysochroinae	Chrysochroa fulminans
POLYPHAGA	ELATERIFORMIA	BUPRESTOIDEA	Buprestidae	Chrysochroinae	Chrysochroa holstii
POLYPHAGA	ELATERIFORMIA	BUPRESTOIDEA	Buprestidae	Chrysochroinae	Chrysochroa ignita
POLYPHAGA	ELATERIFORMIA	BUPRESTOIDEA	Buprestidae	Chrysochroinae	Chrysochroa intermedia
POLYPHAGA	ELATERIFORMIA	BUPRESTOIDEA	Buprestidae	Chrysochroinae	Chrysochroa ixora
POLYPHAGA	ELATERIFORMIA	BUPRESTOIDEA	Buprestidae	Chrysochroinae	Chrysochroa fulminans
POLYPHAGA	ELATERIFORMIA	BUPRESTOIDEA	Buprestidae	Chrysochroinae	Chrysochroa sp.
POLYPHAGA	ELATERIFORMIA	BUPRESTOIDEA	Buprestidae	Chrysochroinae	Chrysochroa limbata
POLYPHAGA	ELATERIFORMIA	BUPRESTOIDEA	Buprestidae	Chrysochroinae	Chrysochroa ludekingii
POLYPHAGA	ELATERIFORMIA	BUPRESTOIDEA	Buprestidae	Chrysochroinae	Chrysochroa viridisplendens
POLYPHAGA	ELATERIFORMIA	BUPRESTOIDEA	Buprestidae	Chrysochroinae	Chrysochroa saundersii
POLYPHAGA	ELATERIFORMIA	BUPRESTOIDEA	Buprestidae	Chrysochroinae	Chrysochroa miribella
POLYPHAGA	ELATERIFORMIA	BUPRESTOIDEA	Buprestidae	Chrysochroinae	Chrysochroa mniszechii
POLYPHAGA	ELATERIFORMIA	BUPRESTOIDEA	Buprestidae	Chrysochroinae	Chrysochroa mniszechii
POLYPHAGA	ELATERIFORMIA	BUPRESTOIDEA	Buprestidae	Chrysochroinae	Chrysochroa unidentata
POLYPHAGA	ELATERIFORMIA	BUPRESTOIDEA	Buprestidae	Chrysochroinae	Chrysochroa ocellata
POLYPHAGA	ELATERIFORMIA	BUPRESTOIDEA	Buprestidae	Chrysochroinae	Chrysochroa parryi
POLYPHAGA	ELATERIFORMIA	BUPRESTOIDEA	Buprestidae	Chrysochroinae	Chrysochroa parryi
POLYPHAGA	ELATERIFORMIA	BUPRESTOIDEA	Buprestidae	Chrysochroinae	Chrysochroa perrotetii
POLYPHAGA	ELATERIFORMIA	BUPRESTOIDEA	Buprestidae	Chrysochroinae	Chrysochroa fulminans
POLYPHAGA	ELATERIFORMIA	BUPRESTOIDEA	Buprestidae	Chrysochroinae	Chrysochroa ignita
POLYPHAGA	ELATERIFORMIA	BUPRESTOIDEA	Buprestidae	Chrysochroinae	Chrysochroa purpureiventris
POLYPHAGA	ELATERIFORMIA	BUPRESTOIDEA	Buprestidae	Chrysochroinae	Chrysochroa viridisplendens
POLYPHAGA	ELATERIFORMIA	BUPRESTOIDEA	Buprestidae	Chrysochroinae	Chrysochroa viridisplendens
POLYPHAGA	ELATERIFORMIA	BUPRESTOIDEA	Buprestidae	Chrysochroinae	Chrysochroa vittata
POLYPHAGA	ELATERIFORMIA	BUPRESTOIDEA	Buprestidae	Chrysochroinae	Chrysochroa vittata
POLYPHAGA	ELATERIFORMIA	BUPRESTOIDEA	Buprestidae	Chrysochroinae	Chrysochroa wallacei
POLYPHAGA	ELATERIFORMIA	BUPRESTOIDEA	Buprestidae	Chrysochroinae	Chrysochroa weyersii
POLYPHAGA	ELATERIFORMIA	BUPRESTOIDEA	Buprestidae	Chrysochroinae	Chrysodema jucunda
POLYPHAGA	ELATERIFORMIA	BUPRESTOIDEA	Buprestidae	Chrysochroinae	Chrysodema antennata
POLYPHAGA	ELATERIFORMIA	BUPRESTOIDEA	Buprestidae	Chrysochroinae	Chrysodema radians
POLYPHAGA	ELATERIFORMIA	BUPRESTOIDEA	Buprestidae	Chrysochroinae	Chrysodema robusta
POLYPHAGA	ELATERIFORMIA	BUPRESTOIDEA	Buprestidae	Chrysochroinae	Chrysodema lewisii
POLYPHAGA	ELATERIFORMIA	BUPRESTOIDEA	Buprestidae	Chrysochroinae	Chrysodema lottinii
POLYPHAGA	ELATERIFORMIA	BUPRESTOIDEA	Buprestidae	Chrysochroinae	Chrysodema dalmanni
POLYPHAGA	ELATERIFORMIA	BUPRESTOIDEA	Buprestidae	Chrysochroinae	Chrysodema mniszechii
POLYPHAGA	ELATERIFORMIA	BUPRESTOIDEA	Buprestidae	Chrysochroinae	Chrysodema radians
POLYPHAGA	ELATERIFORMIA	BUPRESTOIDEA	Buprestidae	Chrysochroinae	Chrysodema jucunda
POLYPHAGA	ELATERIFORMIA	BUPRESTOIDEA	Buprestidae	Chrysochroinae	Chrysodema smaragdula
POLYPHAGA	ELATERIFORMIA	BUPRESTOIDEA	Buprestidae	Chrysochroinae	Chrysodema pyrostictica
POLYPHAGA	ELATERIFORMIA	BUPRESTOIDEA	Buprestidae	Chrysochroinae	Chrysodema pyrothorax
POLYPHAGA	ELATERIFORMIA	BUPRESTOIDEA	Buprestidae	Chrysochroinae	Chrysodema radians
POLYPHAGA	ELATERIFORMIA	BUPRESTOIDEA	Buprestidae	Chrysochroinae	Chrysodema rubifrons
POLYPHAGA	ELATERIFORMIA	BUPRESTOIDEA	Buprestidae	Chrysochroinae	Chrysodema sibuyanica
POLYPHAGA	ELATERIFORMIA	BUPRESTOIDEA	Buprestidae	Chrysochroinae	Chrysodema smaragdula
POLYPHAGA	ELATERIFORMIA	BUPRESTOIDEA	Buprestidae	Chrysochroinae	Chrysodema sp.
POLYPHAGA	ELATERIFORMIA	BUPRESTOIDEA	Buprestidae	Chrysochroinae	Chrysodema sp.
POLYPHAGA	ELATERIFORMIA	BUPRESTOIDEA	Buprestidae	Chrysochroinae	Chrysodema swierstrae
POLYPHAGA	ELATERIFORMIA	BUPRESTOIDEA	Buprestidae	Chrysochroinae	Chrysodema radians
POLYPHAGA	ELATERIFORMIA	BUPRESTOIDEA	Buprestidae	Chrysochroinae	Chrysodema variipennis
POLYPHAGA	ELATERIFORMIA	BUPRESTOIDEA	Buprestidae	Chrysochroinae	Chrysodema yasumatsui
POLYPHAGA	ELATERIFORMIA	BUPRESTOIDEA	Buprestidae	Chrysochroinae	Chrysopistus savangvattanai
POLYPHAGA	ELATERIFORMIA	BUPRESTOIDEA	Buprestidae	Chrysochroinae	Chrysopistus savangyattanai
POLYPHAGA	ELATERIFORMIA	BUPRESTOIDEA	Buprestidae	Chrysochroinae	Chrysopistus sumatrensis
POLYPHAGA	ELATERIFORMIA	BUPRESTOIDEA	Buprestidae	Chrysochroinae	Cyphogastra semipurpurea
POLYPHAGA	ELATERIFORMIA	BUPRESTOIDEA	Buprestidae	Chrysochroinae	Cyphogastra angulicollis
POLYPHAGA	ELATERIFORMIA	BUPRESTOIDEA	Buprestidae	Chrysochroinae	Cyphogastra armata
POLYPHAGA	ELATERIFORMIA	BUPRESTOIDEA	Buprestidae	Chrysochroinae	Cyphogastra bruyni
POLYPHAGA	ELATERIFORMIA	BUPRESTOIDEA	Buprestidae	Chrysochroinae	Cyphogastra calepyga
POLYPHAGA	ELATERIFORMIA	BUPRESTOIDEA	Buprestidae	Chrysochroinae	Cyphogastra carbonaria
POLYPHAGA	ELATERIFORMIA	BUPRESTOIDEA	Buprestidae	Chrysochroinae	Cyphogastra celebensis
POLYPHAGA	ELATERIFORMIA	BUPRESTOIDEA	Buprestidae	Chrysochroinae	Cyphogastra farinosa
POLYPHAGA	ELATERIFORMIA	BUPRESTOIDEA	Buprestidae	Chrysochroinae	Cyphogastra flavimana
POLYPHAGA	ELATERIFORMIA	BUPRESTOIDEA	Buprestidae	Chrysochroinae	Cyphogastra foveicollis
POLYPHAGA	ELATERIFORMIA	BUPRESTOIDEA	Buprestidae	Chrysochroinae	Cyphogastra foveicollis
POLYPHAGA	ELATERIFORMIA	BUPRESTOIDEA	Buprestidae	Chrysochroinae	Cyphogastra gloriosa
POLYPHAGA	ELATERIFORMIA	BUPRESTOIDEA	Buprestidae	Chrysochroinae	Cyphogastra satrapa
POLYPHAGA	ELATERIFORMIA	BUPRESTOIDEA	Buprestidae	Chrysochroinae	Cyphogastra javanica
POLYPHAGA	ELATERIFORMIA	BUPRESTOIDEA	Buprestidae	Chrysochroinae	Cyphogastra lansbergei
POLYPHAGA	ELATERIFORMIA	BUPRESTOIDEA	Buprestidae	Chrysochroinae	Cyphogastra semipurpurea
POLYPHAGA	ELATERIFORMIA	BUPRESTOIDEA	Buprestidae	Chrysochroinae	Demochroa detanii
POLYPHAGA	ELATERIFORMIA	BUPRESTOIDEA	Buprestidae	Chrysochroinae	Demochroa gratiosa
POLYPHAGA	ELATERIFORMIA	BUPRESTOIDEA	Buprestidae	Chrysochroinae	Demochroa gratiosa
POLYPHAGA	ELATERIFORMIA	BUPRESTOIDEA	Buprestidae	Chrysochroinae	Demochroa kiyoshii
POLYPHAGA	ELATERIFORMIA	BUPRESTOIDEA	Buprestidae	Chrysochroinae	Demochroa lacordairei
POLYPHAGA	ELATERIFORMIA	BUPRESTOIDEA	Buprestidae	Chrysochroinae	Ectinogonia auroguttata
POLYPHAGA	ELATERIFORMIA	BUPRESTOIDEA	Buprestidae	Chrysochroinae	Ectinogonia buquetii
POLYPHAGA	ELATERIFORMIA	BUPRESTOIDEA	Buprestidae	Chrysochroinae	Ectinogonia cariosa
POLYPHAGA	ELATERIFORMIA	BUPRESTOIDEA	Buprestidae	Chrysochroinae	Ectinogonia sp.
POLYPHAGA	ELATERIFORMIA	BUPRESTOIDEA	Buprestidae	Chrysochroinae	Evides fairmairei
POLYPHAGA	ELATERIFORMIA	BUPRESTOIDEA	Buprestidae	Chrysochroinae	Evides intermedia
POLYPHAGA	ELATERIFORMIA	BUPRESTOIDEA	Buprestidae	Chrysochroinae	Evides pubiventris
POLYPHAGA	ELATERIFORMIA	BUPRESTOIDEA	Buprestidae	Chrysochroinae	Evides pubiventris
POLYPHAGA	ELATERIFORMIA	BUPRESTOIDEA	Buprestidae	Chrysochroinae	Evides triangularis
POLYPHAGA	ELATERIFORMIA	BUPRESTOIDEA	Buprestidae	Chrysochroinae	Chrysodema walkeri
POLYPHAGA	ELATERIFORMIA	BUPRESTOIDEA	Buprestidae	Chrysochroinae	Gyascutus caelatus
POLYPHAGA	ELATERIFORMIA	BUPRESTOIDEA	Buprestidae	Chrysochroinae	Gyascutus caelatus
POLYPHAGA	ELATERIFORMIA	BUPRESTOIDEA	Buprestidae	Chrysochroinae	Gyascutus carolinensis
POLYPHAGA	ELATERIFORMIA	BUPRESTOIDEA	Buprestidae	Chrysochroinae	Gyascutus dianae
POLYPHAGA	ELATERIFORMIA	BUPRESTOIDEA	Buprestidae	Chrysochroinae	Gyascutus fulgidus
POLYPHAGA	ELATERIFORMIA	BUPRESTOIDEA	Buprestidae	Chrysochroinae	Gyascutus insularis
POLYPHAGA	ELATERIFORMIA	BUPRESTOIDEA	Buprestidae	Chrysochroinae	Gyascutus jeaneae
POLYPHAGA	ELATERIFORMIA	BUPRESTOIDEA	Buprestidae	Chrysochroinae	Gyascutus planicosta
POLYPHAGA	ELATERIFORMIA	BUPRESTOIDEA	Buprestidae	Chrysochroinae	Halecia auropunctata
POLYPHAGA	ELATERIFORMIA	BUPRESTOIDEA	Buprestidae	Chrysochroinae	Halecia corinthia
POLYPHAGA	ELATERIFORMIA	BUPRESTOIDEA	Buprestidae	Chrysochroinae	Halecia cyanea
POLYPHAGA	ELATERIFORMIA	BUPRESTOIDEA	Buprestidae	Chrysochroinae	Halecia sulcicollis
POLYPHAGA	ELATERIFORMIA	BUPRESTOIDEA	Buprestidae	Chrysochroinae	Iridotaenia igniceps
POLYPHAGA	ELATERIFORMIA	BUPRESTOIDEA	Buprestidae	Chrysochroinae	Iridotaenia kotoensis
POLYPHAGA	ELATERIFORMIA	BUPRESTOIDEA	Buprestidae	Chrysochroinae	Iridotaenia nitidiceps
POLYPHAGA	ELATERIFORMIA	BUPRESTOIDEA	Buprestidae	Chrysochroinae	Iridotaenia palawana
POLYPHAGA	ELATERIFORMIA	BUPRESTOIDEA	Buprestidae	Chrysochroinae	Iridotaenia scutellaris
POLYPHAGA	ELATERIFORMIA	BUPRESTOIDEA	Buprestidae	Chrysochroinae	Iridotaenia sulcata
POLYPHAGA	ELATERIFORMIA	BUPRESTOIDEA	Buprestidae	Chrysochroinae	Iridotaenia sulcifera
POLYPHAGA	ELATERIFORMIA	BUPRESTOIDEA	Buprestidae	Chrysochroinae	Iridotaenia sumptuosa
POLYPHAGA	ELATERIFORMIA	BUPRESTOIDEA	Buprestidae	Chrysochroinae	Iridotaenia tonkinea
POLYPHAGA	ELATERIFORMIA	BUPRESTOIDEA	Buprestidae	Chrysochroinae	Iridotaenia trivittata
POLYPHAGA	ELATERIFORMIA	BUPRESTOIDEA	Buprestidae	Chrysochroinae	Iridotaenia violacea
POLYPHAGA	ELATERIFORMIA	BUPRESTOIDEA	Buprestidae	Chrysochroinae	Iridotaenia virdiceps
POLYPHAGA	ELATERIFORMIA	BUPRESTOIDEA	Buprestidae	Chrysochroinae	Lampetis affinis
POLYPHAGA	ELATERIFORMIA	BUPRESTOIDEA	Buprestidae	Chrysochroinae	Lampetis affinis
POLYPHAGA	ELATERIFORMIA	BUPRESTOIDEA	Buprestidae	Chrysochroinae	Lampetis amaurotica
POLYPHAGA	ELATERIFORMIA	BUPRESTOIDEA	Buprestidae	Chrysochroinae	Lampetis argentata
POLYPHAGA	ELATERIFORMIA	BUPRESTOIDEA	Buprestidae	Chrysochroinae	Lampetis comorica
POLYPHAGA	ELATERIFORMIA	BUPRESTOIDEA	Buprestidae	Chrysochroinae	Lampetis confluens
POLYPHAGA	ELATERIFORMIA	BUPRESTOIDEA	Buprestidae	Chrysochroinae	Lampetis conturbata
POLYPHAGA	ELATERIFORMIA	BUPRESTOIDEA	Buprestidae	Chrysochroinae	Lampetis cupreosplendens
POLYPHAGA	ELATERIFORMIA	BUPRESTOIDEA	Buprestidae	Chrysochroinae	Lampetis fastuosa
POLYPHAGA	ELATERIFORMIA	BUPRESTOIDEA	Buprestidae	Chrysochroinae	Lampetis foveicollis
POLYPHAGA	ELATERIFORMIA	BUPRESTOIDEA	Buprestidae	Chrysochroinae	Lampetis gregaria
POLYPHAGA	ELATERIFORMIA	BUPRESTOIDEA	Buprestidae	Chrysochroinae	Lampetis holynskii
POLYPHAGA	ELATERIFORMIA	BUPRESTOIDEA	Buprestidae	Chrysochroinae	Lampetis pupillata
POLYPHAGA	ELATERIFORMIA	BUPRESTOIDEA	Buprestidae	Chrysochroinae	Latipalpis margotana
POLYPHAGA	ELATERIFORMIA	BUPRESTOIDEA	Buprestidae	Chrysochroinae	Latipalpis plana
POLYPHAGA	ELATERIFORMIA	BUPRESTOIDEA	Buprestidae	Chrysochroinae	Latipalpis plasoni
POLYPHAGA	ELATERIFORMIA	BUPRESTOIDEA	Buprestidae	Chrysochroinae	Latipalpis stellio
POLYPHAGA	ELATERIFORMIA	BUPRESTOIDEA	Buprestidae	Chrysochroinae	Megaloxantha bicolor
POLYPHAGA	ELATERIFORMIA	BUPRESTOIDEA	Buprestidae	Chrysochroinae	Megaloxantha bicolor
POLYPHAGA	ELATERIFORMIA	BUPRESTOIDEA	Buprestidae	Chrysochroinae	Megaloxantha bicolor
POLYPHAGA	ELATERIFORMIA	BUPRESTOIDEA	Buprestidae	Chrysochroinae	Megaloxantha concolor
POLYPHAGA	ELATERIFORMIA	BUPRESTOIDEA	Buprestidae	Chrysochroinae	Megaloxantha concolor
POLYPHAGA	ELATERIFORMIA	BUPRESTOIDEA	Buprestidae	Chrysochroinae	Megaloxantha daleni
POLYPHAGA	ELATERIFORMIA	BUPRESTOIDEA	Buprestidae	Chrysochroinae	Megaloxantha descarpentriesi
POLYPHAGA	ELATERIFORMIA	BUPRESTOIDEA	Buprestidae	Chrysochroinae	Megaloxantha bicolor
POLYPHAGA	ELATERIFORMIA	BUPRESTOIDEA	Buprestidae	Chrysochroinae	Megaloxantha hemixantha
POLYPHAGA	ELATERIFORMIA	BUPRESTOIDEA	Buprestidae	Chrysochroinae	Megaloxantha bicolor
POLYPHAGA	ELATERIFORMIA	BUPRESTOIDEA	Buprestidae	Chrysochroinae	Megaloxantha mouhotii
POLYPHAGA	ELATERIFORMIA	BUPRESTOIDEA	Buprestidae	Chrysochroinae	Megaloxantha mouhotii
POLYPHAGA	ELATERIFORMIA	BUPRESTOIDEA	Buprestidae	Chrysochroinae	Megaloxantha netscheri
POLYPHAGA	ELATERIFORMIA	BUPRESTOIDEA	Buprestidae	Chrysochroinae	Megaloxantha purpurascens
POLYPHAGA	ELATERIFORMIA	BUPRESTOIDEA	Buprestidae	Chrysochroinae	Metataenia sp.
POLYPHAGA	ELATERIFORMIA	BUPRESTOIDEA	Buprestidae	Chrysochroinae	Metataenia aurofoveata
POLYPHAGA	ELATERIFORMIA	BUPRESTOIDEA	Buprestidae	Chrysochroinae	Metataenia capitata
POLYPHAGA	ELATERIFORMIA	BUPRESTOIDEA	Buprestidae	Chrysochroinae	Metataenia clotildae
POLYPHAGA	ELATERIFORMIA	BUPRESTOIDEA	Buprestidae	Chrysochroinae	Iridotaenia quadrisignata
POLYPHAGA	ELATERIFORMIA	BUPRESTOIDEA	Buprestidae	Chrysochroinae	Micropistus hirashimai
POLYPHAGA	ELATERIFORMIA	BUPRESTOIDEA	Buprestidae	Chrysochroinae	Micropistus igneiceps
POLYPHAGA	ELATERIFORMIA	BUPRESTOIDEA	Buprestidae	Chrysochroinae	Micropistus igneiceps
POLYPHAGA	ELATERIFORMIA	BUPRESTOIDEA	Buprestidae	Chrysochroinae	Micropistus microcephalus
POLYPHAGA	ELATERIFORMIA	BUPRESTOIDEA	Buprestidae	Chrysochroinae	Micropistus microcephalus
POLYPHAGA	ELATERIFORMIA	BUPRESTOIDEA	Buprestidae	Chrysochroinae	Oedisterna cuprea
POLYPHAGA	ELATERIFORMIA	BUPRESTOIDEA	Buprestidae	Chrysochroinae	Polybothris lalandei
POLYPHAGA	ELATERIFORMIA	BUPRESTOIDEA	Buprestidae	Chrysochroinae	Oedisterna livida
POLYPHAGA	ELATERIFORMIA	BUPRESTOIDEA	Buprestidae	Chrysochroinae	Oedisterna pretoriae
POLYPHAGA	ELATERIFORMIA	BUPRESTOIDEA	Buprestidae	Chrysochroinae	Oedisterna sp.
POLYPHAGA	ELATERIFORMIA	BUPRESTOIDEA	Buprestidae	Chrysochroinae	Paracupta aruensis
POLYPHAGA	ELATERIFORMIA	BUPRESTOIDEA	Buprestidae	Chrysochroinae	Paracupta suturalis
POLYPHAGA	ELATERIFORMIA	BUPRESTOIDEA	Buprestidae	Chrysochroinae	Paracupta sp.
POLYPHAGA	ELATERIFORMIA	BUPRESTOIDEA	Buprestidae	Chrysochroinae	Paracupta hebridana
POLYPHAGA	ELATERIFORMIA	BUPRESTOIDEA	Buprestidae	Chrysochroinae	Paracupta helopioides
POLYPHAGA	ELATERIFORMIA	BUPRESTOIDEA	Buprestidae	Chrysochroinae	Paracupta hoscheki
POLYPHAGA	ELATERIFORMIA	BUPRESTOIDEA	Buprestidae	Chrysochroinae	Paracupta isabellina
POLYPHAGA	ELATERIFORMIA	BUPRESTOIDEA	Buprestidae	Chrysochroinae	Paracupta sp.
POLYPHAGA	ELATERIFORMIA	BUPRESTOIDEA	Buprestidae	Chrysochroinae	Paracupta prasina
POLYPHAGA	ELATERIFORMIA	BUPRESTOIDEA	Buprestidae	Chrysochroinae	Paracupta helopioides
POLYPHAGA	ELATERIFORMIA	BUPRESTOIDEA	Buprestidae	Chrysochroinae	Paracupta xanthocera
POLYPHAGA	ELATERIFORMIA	BUPRESTOIDEA	Buprestidae	Chrysochroinae	Parataenia chrysochlora
POLYPHAGA	ELATERIFORMIA	BUPRESTOIDEA	Buprestidae	Chrysochroinae	Parataenia orbicularis
POLYPHAGA	ELATERIFORMIA	BUPRESTOIDEA	Buprestidae	Chrysochroinae	Periorisma carinifrons
POLYPHAGA	ELATERIFORMIA	BUPRESTOIDEA	Buprestidae	Chrysochroinae	Perotis chlorana
POLYPHAGA	ELATERIFORMIA	BUPRESTOIDEA	Buprestidae	Chrysochroinae	Perotis cuprata
POLYPHAGA	ELATERIFORMIA	BUPRESTOIDEA	Buprestidae	Chrysochroinae	Perotis lugubris
POLYPHAGA	ELATERIFORMIA	BUPRESTOIDEA	Buprestidae	Chrysochroinae	Perotis lugubris
POLYPHAGA	ELATERIFORMIA	BUPRESTOIDEA	Buprestidae	Chrysochroinae	Perotis xerxes
POLYPHAGA	ELATERIFORMIA	BUPRESTOIDEA	Buprestidae	Chrysochroinae	Perotis margotanus
POLYPHAGA	ELATERIFORMIA	BUPRESTOIDEA	Buprestidae	Chrysochroinae	Perotis cupratus
POLYPHAGA	ELATERIFORMIA	BUPRESTOIDEA	Buprestidae	Chrysochroinae	Perotis susannae
POLYPHAGA	ELATERIFORMIA	BUPRESTOIDEA	Buprestidae	Chrysochroinae	Perotis unicolor
POLYPHAGA	ELATERIFORMIA	BUPRESTOIDEA	Buprestidae	Chrysochroinae	Perotis xerxes
POLYPHAGA	ELATERIFORMIA	BUPRESTOIDEA	Buprestidae	Chrysochroinae	Philocteanus buphthalmus
POLYPHAGA	ELATERIFORMIA	BUPRESTOIDEA	Buprestidae	Chrysochroinae	Philocteanus incisifrons
POLYPHAGA	ELATERIFORMIA	BUPRESTOIDEA	Buprestidae	Chrysochroinae	Philocteanus laticollis
POLYPHAGA	ELATERIFORMIA	BUPRESTOIDEA	Buprestidae	Chrysochroinae	Philocteanus maitlandi
POLYPHAGA	ELATERIFORMIA	BUPRESTOIDEA	Buprestidae	Chrysochroinae	Philocteanus moricii
POLYPHAGA	ELATERIFORMIA	BUPRESTOIDEA	Buprestidae	Chrysochroinae	Philocteanus moricii
POLYPHAGA	ELATERIFORMIA	BUPRESTOIDEA	Buprestidae	Chrysochroinae	Philocteanus rubroaureus
POLYPHAGA	ELATERIFORMIA	BUPRESTOIDEA	Buprestidae	Chrysochroinae	Philocteanus subcupreus
POLYPHAGA	ELATERIFORMIA	BUPRESTOIDEA	Buprestidae	Chrysochroinae	Polybothris multiguttata
POLYPHAGA	ELATERIFORMIA	BUPRESTOIDEA	Buprestidae	Chrysochroinae	Polybothris alboplagiata
POLYPHAGA	ELATERIFORMIA	BUPRESTOIDEA	Buprestidae	Chrysochroinae	Polybothris angulosa
POLYPHAGA	ELATERIFORMIA	BUPRESTOIDEA	Buprestidae	Chrysochroinae	Polybothris auriventris
POLYPHAGA	ELATERIFORMIA	BUPRESTOIDEA	Buprestidae	Chrysochroinae	Polybothris aurocyanea
POLYPHAGA	ELATERIFORMIA	BUPRESTOIDEA	Buprestidae	Chrysochroinae	Polybothris auropicta
POLYPHAGA	ELATERIFORMIA	BUPRESTOIDEA	Buprestidae	Chrysochroinae	Polybothris bernieri
POLYPHAGA	ELATERIFORMIA	BUPRESTOIDEA	Buprestidae	Chrysochroinae	Polybothris cuprifera
POLYPHAGA	ELATERIFORMIA	BUPRESTOIDEA	Buprestidae	Chrysochroinae	Polybothris expansicollis
POLYPHAGA	ELATERIFORMIA	BUPRESTOIDEA	Buprestidae	Chrysochroinae	Polybothris goryi
POLYPHAGA	ELATERIFORMIA	BUPRESTOIDEA	Buprestidae	Chrysochroinae	Pseudoperotis embriki
POLYPHAGA	ELATERIFORMIA	BUPRESTOIDEA	Buprestidae	Chrysochroinae	Pseudoperotis scabrosula
POLYPHAGA	ELATERIFORMIA	BUPRESTOIDEA	Buprestidae	Chrysochroinae	Pseudoperotis subviolaceus
POLYPHAGA	ELATERIFORMIA	BUPRESTOIDEA	Buprestidae	Chrysochroinae	Pseudotaenia ajax
POLYPHAGA	ELATERIFORMIA	BUPRESTOIDEA	Buprestidae	Chrysochroinae	Pseudotaenia gigas
POLYPHAGA	ELATERIFORMIA	BUPRESTOIDEA	Buprestidae	Chrysochroinae	Pseudotaenia waterhousei
POLYPHAGA	ELATERIFORMIA	BUPRESTOIDEA	Buprestidae	Chrysochroinae	Pseudotaenia salamandra
POLYPHAGA	ELATERIFORMIA	BUPRESTOIDEA	Buprestidae	Chrysochroinae	Psiloptera attenuata
POLYPHAGA	ELATERIFORMIA	BUPRESTOIDEA	Buprestidae	Chrysochroinae	Psiloptera attenuata
POLYPHAGA	ELATERIFORMIA	BUPRESTOIDEA	Buprestidae	Chrysochroinae	Lampetis bahamica
POLYPHAGA	ELATERIFORMIA	BUPRESTOIDEA	Buprestidae	Chrysochroinae	Psiloptera bicarinata
POLYPHAGA	ELATERIFORMIA	BUPRESTOIDEA	Buprestidae	Chrysochroinae	Lampetis callimicra
POLYPHAGA	ELATERIFORMIA	BUPRESTOIDEA	Buprestidae	Chrysochroinae	Lampetis chalconota
POLYPHAGA	ELATERIFORMIA	BUPRESTOIDEA	Buprestidae	Chrysochroinae	Lampetis cupreopunctata
POLYPHAGA	ELATERIFORMIA	BUPRESTOIDEA	Buprestidae	Chrysochroinae	Lampetis doncheri
POLYPHAGA	ELATERIFORMIA	BUPRESTOIDEA	Buprestidae	Chrysochroinae	Lampetis drummondi
POLYPHAGA	ELATERIFORMIA	BUPRESTOIDEA	Buprestidae	Chrysochroinae	Psiloptera equestris
POLYPHAGA	ELATERIFORMIA	BUPRESTOIDEA	Buprestidae	Chrysochroinae	Lampetis geniculata
POLYPHAGA	ELATERIFORMIA	BUPRESTOIDEA	Buprestidae	Chrysochroinae	Psiloptera malleri
POLYPHAGA	ELATERIFORMIA	BUPRESTOIDEA	Buprestidae	Chrysochroinae	Lampetis monilis
POLYPHAGA	ELATERIFORMIA	BUPRESTOIDEA	Buprestidae	Chrysochroinae	Lampetis plagiata
POLYPHAGA	ELATERIFORMIA	BUPRESTOIDEA	Buprestidae	Chrysochroinae	Lampetis purpureomicans
POLYPHAGA	ELATERIFORMIA	BUPRESTOIDEA	Buprestidae	Chrysochroinae	Psiloptera sp.
POLYPHAGA	ELATERIFORMIA	BUPRESTOIDEA	Buprestidae	Chrysochroinae	Lampetis tucumana
POLYPHAGA	ELATERIFORMIA	BUPRESTOIDEA	Buprestidae	Chrysochroinae	Lampetis webbii
POLYPHAGA	ELATERIFORMIA	BUPRESTOIDEA	Buprestidae	Chrysochroinae	Pygichaeta fusca
POLYPHAGA	ELATERIFORMIA	BUPRESTOIDEA	Buprestidae	Chrysochroinae	Sphenoptera pharao
POLYPHAGA	ELATERIFORMIA	BUPRESTOIDEA	Buprestidae	Chrysochroinae	Sphenoptera amplicollis
POLYPHAGA	ELATERIFORMIA	BUPRESTOIDEA	Buprestidae	Chrysochroinae	Sphenoptera antiqua
POLYPHAGA	ELATERIFORMIA	BUPRESTOIDEA	Buprestidae	Chrysochroinae	Sphenoptera auricollis
POLYPHAGA	ELATERIFORMIA	BUPRESTOIDEA	Buprestidae	Chrysochroinae	Sphenoptera tamarisci
POLYPHAGA	ELATERIFORMIA	BUPRESTOIDEA	Buprestidae	Chrysochroinae	Sphenoptera coracina
POLYPHAGA	ELATERIFORMIA	BUPRESTOIDEA	Buprestidae	Chrysochroinae	Sphenoptera cuprina
POLYPHAGA	ELATERIFORMIA	BUPRESTOIDEA	Buprestidae	Chrysochroinae	Sphenoptera cuprina
POLYPHAGA	ELATERIFORMIA	BUPRESTOIDEA	Buprestidae	Chrysochroinae	Sphenoptera exarata
POLYPHAGA	ELATERIFORMIA	BUPRESTOIDEA	Buprestidae	Chrysochroinae	Sphenoptera fallatrix
POLYPHAGA	ELATERIFORMIA	BUPRESTOIDEA	Buprestidae	Chrysochroinae	Sphenoptera foveola
POLYPHAGA	ELATERIFORMIA	BUPRESTOIDEA	Buprestidae	Chrysochroinae	Sphenoptera gemmata
POLYPHAGA	ELATERIFORMIA	BUPRESTOIDEA	Buprestidae	Chrysochroinae	Sphenoptera tragacanthae
POLYPHAGA	ELATERIFORMIA	BUPRESTOIDEA	Buprestidae	Chrysochroinae	Sphenoptera gossypii
POLYPHAGA	ELATERIFORMIA	BUPRESTOIDEA	Buprestidae	Chrysochroinae	Sphenoptera antiqua
POLYPHAGA	ELATERIFORMIA	BUPRESTOIDEA	Buprestidae	Chrysochroinae	Sphenoptera mesopotamica
POLYPHAGA	ELATERIFORMIA	BUPRESTOIDEA	Buprestidae	Chrysochroinae	Sphenoptera mimosae
POLYPHAGA	ELATERIFORMIA	BUPRESTOIDEA	Buprestidae	Chrysochroinae	Sphenoptera balassogloi
POLYPHAGA	ELATERIFORMIA	BUPRESTOIDEA	Buprestidae	Chrysochroinae	Sphenoptera neglecta
POLYPHAGA	ELATERIFORMIA	BUPRESTOIDEA	Buprestidae	Chrysochroinae	Sphenoptera orichalcea
POLYPHAGA	ELATERIFORMIA	BUPRESTOIDEA	Buprestidae	Chrysochroinae	Sphenoptera orion
POLYPHAGA	ELATERIFORMIA	BUPRESTOIDEA	Buprestidae	Chrysochroinae	Sphenoptera striatipennis
POLYPHAGA	ELATERIFORMIA	BUPRESTOIDEA	Buprestidae	Chrysochroinae	Sphenoptera rauca
POLYPHAGA	ELATERIFORMIA	BUPRESTOIDEA	Buprestidae	Chrysochroinae	Sphenoptera rugulosa
POLYPHAGA	ELATERIFORMIA	BUPRESTOIDEA	Buprestidae	Chrysochroinae	Sphenoptera chalybaea
POLYPHAGA	ELATERIFORMIA	BUPRESTOIDEA	Buprestidae	Chrysochroinae	Sphenoptera scovitzii
POLYPHAGA	ELATERIFORMIA	BUPRESTOIDEA	Buprestidae	Chrysochroinae	Sphenoptera substriata
POLYPHAGA	ELATERIFORMIA	BUPRESTOIDEA	Buprestidae	Chrysochroinae	Sphenoptera tamaricis
POLYPHAGA	ELATERIFORMIA	BUPRESTOIDEA	Buprestidae	Chrysochroinae	Sphenoptera tappesi
POLYPHAGA	ELATERIFORMIA	BUPRESTOIDEA	Buprestidae	Chrysochroinae	Sphenoptera trispinosa
POLYPHAGA	ELATERIFORMIA	BUPRESTOIDEA	Buprestidae	Chrysochroinae	Sphenoptera aeneomicans
POLYPHAGA	ELATERIFORMIA	BUPRESTOIDEA	Buprestidae	Chrysochroinae	Steraspis ambigua
POLYPHAGA	ELATERIFORMIA	BUPRESTOIDEA	Buprestidae	Chrysochroinae	Steraspis argodi
POLYPHAGA	ELATERIFORMIA	BUPRESTOIDEA	Buprestidae	Chrysochroinae	Steraspis brevicornis
POLYPHAGA	ELATERIFORMIA	BUPRESTOIDEA	Buprestidae	Chrysochroinae	Steraspis calida
POLYPHAGA	ELATERIFORMIA	BUPRESTOIDEA	Buprestidae	Chrysochroinae	Steraspis colossa
POLYPHAGA	ELATERIFORMIA	BUPRESTOIDEA	Buprestidae	Chrysochroinae	Steraspis calida
POLYPHAGA	ELATERIFORMIA	BUPRESTOIDEA	Buprestidae	Chrysochroinae	Steraspis calida
POLYPHAGA	ELATERIFORMIA	BUPRESTOIDEA	Buprestidae	Chrysochroinae	Steraspis staudingeri
POLYPHAGA	ELATERIFORMIA	BUPRESTOIDEA	Buprestidae	Chrysochroinae	Lamprodila achaica
POLYPHAGA	ELATERIFORMIA	BUPRESTOIDEA	Buprestidae	Chrysochroinae	Lamprodila chingaensis
POLYPHAGA	ELATERIFORMIA	BUPRESTOIDEA	Buprestidae	Chrysochroinae	Lamprodila dives
POLYPHAGA	ELATERIFORMIA	BUPRESTOIDEA	Buprestidae	Chrysochroinae	Lamprodila djingischani
POLYPHAGA	ELATERIFORMIA	BUPRESTOIDEA	Buprestidae	Chrysochroinae	Lamprodila gloriosa
POLYPHAGA	ELATERIFORMIA	BUPRESTOIDEA	Buprestidae	Chrysochroinae	Lamprodila kamikochiana
POLYPHAGA	ELATERIFORMIA	BUPRESTOIDEA	Buprestidae	Chrysochroinae	Lamprodila klapaleki
POLYPHAGA	ELATERIFORMIA	BUPRESTOIDEA	Buprestidae	Chrysochroinae	Lamprodila limbata
POLYPHAGA	ELATERIFORMIA	BUPRESTOIDEA	Buprestidae	Chrysochroinae	Lamprodila mandjurica
POLYPHAGA	ELATERIFORMIA	BUPRESTOIDEA	Buprestidae	Chrysochroinae	Lamprodila mirifica
POLYPHAGA	ELATERIFORMIA	BUPRESTOIDEA	Buprestidae	Chrysochroinae	Lamprodila nadeshdae
POLYPHAGA	ELATERIFORMIA	BUPRESTOIDEA	Buprestidae	Chrysochroinae	Lamprodila nipponensis
POLYPHAGA	ELATERIFORMIA	BUPRESTOIDEA	Buprestidae	Chrysochroinae	Lamprodila nobilissima
POLYPHAGA	ELATERIFORMIA	BUPRESTOIDEA	Buprestidae	Chrysochroinae	Lamprodila pretiosa
POLYPHAGA	ELATERIFORMIA	BUPRESTOIDEA	Buprestidae	Chrysochroinae	Lamprodila provosti
POLYPHAGA	ELATERIFORMIA	BUPRESTOIDEA	Buprestidae	Chrysochroinae	Lamprodila rutilans
POLYPHAGA	ELATERIFORMIA	BUPRESTOIDEA	Buprestidae	Chrysochroinae	Lamprodila savioi
POLYPHAGA	ELATERIFORMIA	BUPRESTOIDEA	Buprestidae	Chrysochroinae	Lamprodila solieri
POLYPHAGA	ELATERIFORMIA	BUPRESTOIDEA	Buprestidae	Chrysochroinae	Lamprodila sp.
POLYPHAGA	ELATERIFORMIA	BUPRESTOIDEA	Buprestidae	Chrysochroinae	Lamprodila sp.
POLYPHAGA	ELATERIFORMIA	BUPRESTOIDEA	Buprestidae	Chrysochroinae	Lamprodila suvorovi
POLYPHAGA	ELATERIFORMIA	BUPRESTOIDEA	Buprestidae	Chrysochroinae	Lamprodila suyfunensis
POLYPHAGA	ELATERIFORMIA	BUPRESTOIDEA	Buprestidae	Chrysochroinae	Lamprodila tschitscherini
POLYPHAGA	ELATERIFORMIA	BUPRESTOIDEA	Buprestidae	Chrysochroinae	Lamprodila turki
POLYPHAGA	ELATERIFORMIA	BUPRESTOIDEA	Buprestidae	Galbellinae	Galbella hantamensis
POLYPHAGA	ELATERIFORMIA	BUPRESTOIDEA	Buprestidae	Galbellinae	Galbella felix
POLYPHAGA	ELATERIFORMIA	BUPRESTOIDEA	Buprestidae	Galbellinae	Galbella felix
POLYPHAGA	ELATERIFORMIA	BUPRESTOIDEA	Buprestidae	Galbellinae	Galbella felix
POLYPHAGA	ELATERIFORMIA	BUPRESTOIDEA	Buprestidae	Galbellinae	Galbella felix
POLYPHAGA	ELATERIFORMIA	BUPRESTOIDEA	Buprestidae	Galbellinae	Galbella felix
POLYPHAGA	ELATERIFORMIA	BUPRESTOIDEA	Buprestidae	Galbellinae	Galbella felix
POLYPHAGA	ELATERIFORMIA	BUPRESTOIDEA	Buprestidae	Galbellinae	Galbella jeanelli
POLYPHAGA	ELATERIFORMIA	BUPRESTOIDEA	Buprestidae	Galbellinae	Galbella gracilis
POLYPHAGA	ELATERIFORMIA	BUPRESTOIDEA	Buprestidae	Galbellinae	Galbella violacea
POLYPHAGA	ELATERIFORMIA	BUPRESTOIDEA	Buprestidae	Galbellinae	Galbella gigantea
POLYPHAGA	ELATERIFORMIA	BUPRESTOIDEA	Buprestidae	Galbellinae	Galbella dukeorum
POLYPHAGA	ELATERIFORMIA	BUPRESTOIDEA	Buprestidae	Galbellinae	Galbella troetroe
POLYPHAGA	ELATERIFORMIA	BUPRESTOIDEA	Buprestidae	Galbellinae	Galbella grandis
POLYPHAGA	ELATERIFORMIA	BUPRESTOIDEA	Buprestidae	Galbellinae	Galbella pachyscheloides
POLYPHAGA	ELATERIFORMIA	BUPRESTOIDEA	Buprestidae	Galbellinae	Galbella zanzibarica
POLYPHAGA	ELATERIFORMIA	BUPRESTOIDEA	Buprestidae	Galbellinae	Galbella simula
POLYPHAGA	ELATERIFORMIA	BUPRESTOIDEA	Buprestidae	Galbellinae	Galbella troetroe
POLYPHAGA	ELATERIFORMIA	BUPRESTOIDEA	Buprestidae	Galbellinae	Galbella caesia
POLYPHAGA	ELATERIFORMIA	BUPRESTOIDEA	Buprestidae	Galbellinae	Galbella herera
POLYPHAGA	ELATERIFORMIA	BUPRESTOIDEA	Buprestidae	Galbellinae	Galbella atricolor
POLYPHAGA	ELATERIFORMIA	BUPRESTOIDEA	Buprestidae	Galbellinae	Galbella kalahari
POLYPHAGA	ELATERIFORMIA	BUPRESTOIDEA	Buprestidae	Galbellinae	Galbella capeneri
POLYPHAGA	ELATERIFORMIA	BUPRESTOIDEA	Buprestidae	Galbellinae	Galbella reffrayi
POLYPHAGA	ELATERIFORMIA	BUPRESTOIDEA	Buprestidae	Galbellinae	Galbella postuma
POLYPHAGA	ELATERIFORMIA	BUPRESTOIDEA	Buprestidae	Galbellinae	Galbella lacustris
POLYPHAGA	ELATERIFORMIA	BUPRESTOIDEA	Buprestidae	Galbellinae	Galbella jocosa
POLYPHAGA	ELATERIFORMIA	BUPRESTOIDEA	Buprestidae	Galbellinae	Galbella heteromorpha
POLYPHAGA	ELATERIFORMIA	BUPRESTOIDEA	Buprestidae	Galbellinae	Galbella delagoa
POLYPHAGA	ELATERIFORMIA	BUPRESTOIDEA	Buprestidae	Galbellinae	Galbella auberti
POLYPHAGA	ELATERIFORMIA	BUPRESTOIDEA	Buprestidae	Galbellinae	Galbella natalensis
POLYPHAGA	ELATERIFORMIA	BUPRESTOIDEA	Buprestidae	Galbellinae	Galbella angolensis
POLYPHAGA	ELATERIFORMIA	BUPRESTOIDEA	Buprestidae	Galbellinae	Galbella gridelli
POLYPHAGA	ELATERIFORMIA	BUPRESTOIDEA	Buprestidae	Galbellinae	Galbella nyassica
POLYPHAGA	ELATERIFORMIA	BUPRESTOIDEA	Buprestidae	Galbellinae	Galbella adamantina
POLYPHAGA	ELATERIFORMIA	BUPRESTOIDEA	Buprestidae	Galbellinae	Galbella bartoni
POLYPHAGA	ELATERIFORMIA	BUPRESTOIDEA	Buprestidae	Galbellinae	Galbella alia
POLYPHAGA	ELATERIFORMIA	BUPRESTOIDEA	Buprestidae	Galbellinae	Galbella fabichi
POLYPHAGA	ELATERIFORMIA	BUPRESTOIDEA	Buprestidae	Galbellinae	Galbella abyssinica
POLYPHAGA	ELATERIFORMIA	BUPRESTOIDEA	Buprestidae	Galbellinae	Galbella pachyscheloides
POLYPHAGA	ELATERIFORMIA	BUPRESTOIDEA	Buprestidae	Galbellinae	Galbella acuminata
POLYPHAGA	ELATERIFORMIA	BUPRESTOIDEA	Buprestidae	Galbellinae	Galbella zambesica
POLYPHAGA	ELATERIFORMIA	BUPRESTOIDEA	Buprestidae	Galbellinae	Galbella africana
POLYPHAGA	ELATERIFORMIA	BUPRESTOIDEA	Buprestidae	Galbellinae	Galbella polula
POLYPHAGA	ELATERIFORMIA	BUPRESTOIDEA	Buprestidae	Galbellinae	Galbella levis
POLYPHAGA	ELATERIFORMIA	BUPRESTOIDEA	Buprestidae	Galbellinae	Galbella ennediana
POLYPHAGA	ELATERIFORMIA	BUPRESTOIDEA	Buprestidae	Galbellinae	Galbella maindroni
POLYPHAGA	ELATERIFORMIA	BUPRESTOIDEA	Buprestidae	Galbellinae	Galbella purpurea
POLYPHAGA	ELATERIFORMIA	BUPRESTOIDEA	Buprestidae	Galbellinae	Galbella argodi
POLYPHAGA	ELATERIFORMIA	BUPRESTOIDEA	Buprestidae	Galbellinae	Galbella holzschuhi
POLYPHAGA	ELATERIFORMIA	BUPRESTOIDEA	Buprestidae	Galbellinae	Galbella nigeriensis
POLYPHAGA	ELATERIFORMIA	BUPRESTOIDEA	Buprestidae	Galbellinae	Galbella acaciae
POLYPHAGA	ELATERIFORMIA	BUPRESTOIDEA	Buprestidae	Galbellinae	Galbella villiersi
POLYPHAGA	ELATERIFORMIA	BUPRESTOIDEA	Buprestidae	Julodinae	Aaata finchi
POLYPHAGA	ELATERIFORMIA	BUPRESTOIDEA	Buprestidae	Julodinae	Amblysterna johnstoni
POLYPHAGA	ELATERIFORMIA	BUPRESTOIDEA	Buprestidae	Julodinae	Amblysterna natalensis
POLYPHAGA	ELATERIFORMIA	BUPRESTOIDEA	Buprestidae	Julodinae	Amblysterna natalensis
POLYPHAGA	ELATERIFORMIA	BUPRESTOIDEA	Buprestidae	Julodinae	Julodella brevilata
POLYPHAGA	ELATERIFORMIA	BUPRESTOIDEA	Buprestidae	Julodinae	Julodella cicatricosa
POLYPHAGA	ELATERIFORMIA	BUPRESTOIDEA	Buprestidae	Julodinae	Julodella dilaticollis
POLYPHAGA	ELATERIFORMIA	BUPRESTOIDEA	Buprestidae	Julodinae	Julodella globithorax
POLYPHAGA	ELATERIFORMIA	BUPRESTOIDEA	Buprestidae	Julodinae	Julodella impluviata
POLYPHAGA	ELATERIFORMIA	BUPRESTOIDEA	Buprestidae	Julodinae	Julodella iranica
POLYPHAGA	ELATERIFORMIA	BUPRESTOIDEA	Buprestidae	Julodinae	Julodella kaufmanni
POLYPHAGA	ELATERIFORMIA	BUPRESTOIDEA	Buprestidae	Julodinae	Julodis aequinoctialis
POLYPHAGA	ELATERIFORMIA	BUPRESTOIDEA	Buprestidae	Julodinae	Julodis andreae
POLYPHAGA	ELATERIFORMIA	BUPRESTOIDEA	Buprestidae	Julodinae	Julodis andreae
POLYPHAGA	ELATERIFORMIA	BUPRESTOIDEA	Buprestidae	Julodinae	Julodis aristidis
POLYPHAGA	ELATERIFORMIA	BUPRESTOIDEA	Buprestidae	Julodinae	Julodis armeniaca
POLYPHAGA	ELATERIFORMIA	BUPRESTOIDEA	Buprestidae	Julodinae	Julodis bleusei
POLYPHAGA	ELATERIFORMIA	BUPRESTOIDEA	Buprestidae	Julodinae	Julodis brevicollis
POLYPHAGA	ELATERIFORMIA	BUPRESTOIDEA	Buprestidae	Julodinae	Julodis caillaudi
POLYPHAGA	ELATERIFORMIA	BUPRESTOIDEA	Buprestidae	Julodinae	Julodis cirrosa
POLYPHAGA	ELATERIFORMIA	BUPRESTOIDEA	Buprestidae	Julodinae	Julodis cirrosa
POLYPHAGA	ELATERIFORMIA	BUPRESTOIDEA	Buprestidae	Julodinae	Julodis clouei
POLYPHAGA	ELATERIFORMIA	BUPRESTOIDEA	Buprestidae	Julodinae	Julodis consobrina
POLYPHAGA	ELATERIFORMIA	BUPRESTOIDEA	Buprestidae	Julodinae	Julodis syriaca
POLYPHAGA	ELATERIFORMIA	BUPRESTOIDEA	Buprestidae	Julodinae	Julodis egho
POLYPHAGA	ELATERIFORMIA	BUPRESTOIDEA	Buprestidae	Julodinae	Julodis ehrenbergii
POLYPHAGA	ELATERIFORMIA	BUPRESTOIDEA	Buprestidae	Julodinae	Julodis escalerae
POLYPHAGA	ELATERIFORMIA	BUPRESTOIDEA	Buprestidae	Julodinae	Julodis euphratica
POLYPHAGA	ELATERIFORMIA	BUPRESTOIDEA	Buprestidae	Julodinae	Julodis faldermanni
POLYPHAGA	ELATERIFORMIA	BUPRESTOIDEA	Buprestidae	Julodinae	Julodis fascicularis
POLYPHAGA	ELATERIFORMIA	BUPRESTOIDEA	Buprestidae	Julodinae	Julodis fimbriata
POLYPHAGA	ELATERIFORMIA	BUPRESTOIDEA	Buprestidae	Julodinae	Julodis hirsuta
POLYPHAGA	ELATERIFORMIA	BUPRESTOIDEA	Buprestidae	Julodinae	Julodis humeralis
POLYPHAGA	ELATERIFORMIA	BUPRESTOIDEA	Buprestidae	Julodinae	Julodis iris
POLYPHAGA	ELATERIFORMIA	BUPRESTOIDEA	Buprestidae	Julodinae	Julodis laevicostata
POLYPHAGA	ELATERIFORMIA	BUPRESTOIDEA	Buprestidae	Julodinae	Julodis manipularis
POLYPHAGA	ELATERIFORMIA	BUPRESTOIDEA	Buprestidae	Julodinae	Julodis marmottani
POLYPHAGA	ELATERIFORMIA	BUPRESTOIDEA	Buprestidae	Julodinae	Julodis mitifica
POLYPHAGA	ELATERIFORMIA	BUPRESTOIDEA	Buprestidae	Julodinae	Julodis nemethi
POLYPHAGA	ELATERIFORMIA	BUPRESTOIDEA	Buprestidae	Julodinae	Julodis onopordi
POLYPHAGA	ELATERIFORMIA	BUPRESTOIDEA	Buprestidae	Julodinae	Julodis euphratica
POLYPHAGA	ELATERIFORMIA	BUPRESTOIDEA	Buprestidae	Julodinae	Julodis pietzchmanni
POLYPHAGA	ELATERIFORMIA	BUPRESTOIDEA	Buprestidae	Julodinae	Julodis pubescens
POLYPHAGA	ELATERIFORMIA	BUPRESTOIDEA	Buprestidae	Julodinae	Julodis recenta
POLYPHAGA	ELATERIFORMIA	BUPRESTOIDEA	Buprestidae	Julodinae	Julodis rothii
POLYPHAGA	ELATERIFORMIA	BUPRESTOIDEA	Buprestidae	Julodinae	Julodis sp.
POLYPHAGA	ELATERIFORMIA	BUPRESTOIDEA	Buprestidae	Julodinae	Julodis speculifer
POLYPHAGA	ELATERIFORMIA	BUPRESTOIDEA	Buprestidae	Julodinae	Julodis sulcicollis
POLYPHAGA	ELATERIFORMIA	BUPRESTOIDEA	Buprestidae	Julodinae	Julodis syriaca
POLYPHAGA	ELATERIFORMIA	BUPRESTOIDEA	Buprestidae	Julodinae	Julodis variolaris
POLYPHAGA	ELATERIFORMIA	BUPRESTOIDEA	Buprestidae	Julodinae	Julodis viridipes
POLYPHAGA	ELATERIFORMIA	BUPRESTOIDEA	Buprestidae	Julodinae	Neojulodis bouyeri
POLYPHAGA	ELATERIFORMIA	BUPRESTOIDEA	Buprestidae	Julodinae	Neojulodis tomentosa
POLYPHAGA	ELATERIFORMIA	BUPRESTOIDEA	Buprestidae	Julodinae	Neojulodis hirta
POLYPHAGA	ELATERIFORMIA	BUPRESTOIDEA	Buprestidae	Julodinae	Neojulodis papillosa
POLYPHAGA	ELATERIFORMIA	BUPRESTOIDEA	Buprestidae	Julodinae	Neojulodis picta
POLYPHAGA	ELATERIFORMIA	BUPRESTOIDEA	Buprestidae	Julodinae	Neojulodis rufolimbata
POLYPHAGA	ELATERIFORMIA	BUPRESTOIDEA	Buprestidae	Julodinae	Neojulodis subcostata
POLYPHAGA	ELATERIFORMIA	BUPRESTOIDEA	Buprestidae	Julodinae	Neojulodis vittipennis
POLYPHAGA	ELATERIFORMIA	BUPRESTOIDEA	Buprestidae	Julodinae	Sternocera aequisignata
POLYPHAGA	ELATERIFORMIA	BUPRESTOIDEA	Buprestidae	Julodinae	Sternocera aequisignata
POLYPHAGA	ELATERIFORMIA	BUPRESTOIDEA	Buprestidae	Julodinae	Sternocera aurosignata
POLYPHAGA	ELATERIFORMIA	BUPRESTOIDEA	Buprestidae	Julodinae	Sternocera sternicornis
POLYPHAGA	ELATERIFORMIA	BUPRESTOIDEA	Buprestidae	Julodinae	Sternocera castanea
POLYPHAGA	ELATERIFORMIA	BUPRESTOIDEA	Buprestidae	Julodinae	Sternocera chrysis
POLYPHAGA	ELATERIFORMIA	BUPRESTOIDEA	Buprestidae	Julodinae	Sternocera chrysis
POLYPHAGA	ELATERIFORMIA	BUPRESTOIDEA	Buprestidae	Julodinae	Sternocera chrysis
POLYPHAGA	ELATERIFORMIA	BUPRESTOIDEA	Buprestidae	Julodinae	Sternocera diardii
POLYPHAGA	ELATERIFORMIA	BUPRESTOIDEA	Buprestidae	Julodinae	Sternocera discedens
POLYPHAGA	ELATERIFORMIA	BUPRESTOIDEA	Buprestidae	Julodinae	Sternocera feldspathica
POLYPHAGA	ELATERIFORMIA	BUPRESTOIDEA	Buprestidae	Julodinae	Sternocera hildebrandti
POLYPHAGA	ELATERIFORMIA	BUPRESTOIDEA	Buprestidae	Julodinae	Sternocera hunteri
POLYPHAGA	ELATERIFORMIA	BUPRESTOIDEA	Buprestidae	Julodinae	Sternocera interrupta
POLYPHAGA	ELATERIFORMIA	BUPRESTOIDEA	Buprestidae	Julodinae	Sternocera iris
POLYPHAGA	ELATERIFORMIA	BUPRESTOIDEA	Buprestidae	Julodinae	Sternocera laevigata
POLYPHAGA	ELATERIFORMIA	BUPRESTOIDEA	Buprestidae	Julodinae	Sternocera multipunctata
POLYPHAGA	ELATERIFORMIA	BUPRESTOIDEA	Buprestidae	Julodinae	Sternocera chrysis
POLYPHAGA	ELATERIFORMIA	BUPRESTOIDEA	Buprestidae	Julodinae	Sternocera sternicornis
POLYPHAGA	ELATERIFORMIA	BUPRESTOIDEA	Buprestidae	Julodinae	Sternocera orissa
POLYPHAGA	ELATERIFORMIA	BUPRESTOIDEA	Buprestidae	Julodinae	Sternocera pulchra
POLYPHAGA	ELATERIFORMIA	BUPRESTOIDEA	Buprestidae	Julodinae	Sternocera ruficornis
POLYPHAGA	ELATERIFORMIA	BUPRESTOIDEA	Buprestidae	Julodinae	Sternocera ruficornis
POLYPHAGA	ELATERIFORMIA	BUPRESTOIDEA	Buprestidae	Julodinae	Sternocera sp.
POLYPHAGA	ELATERIFORMIA	BUPRESTOIDEA	Buprestidae	Julodinae	Sternocera sternicornis
POLYPHAGA	ELATERIFORMIA	BUPRESTOIDEA	Buprestidae	Julodinae	Sternocera syriaca
POLYPHAGA	ELATERIFORMIA	BUPRESTOIDEA	Buprestidae	Polycestinae	Acmaeodera degener
POLYPHAGA	ELATERIFORMIA	BUPRESTOIDEA	Buprestidae	Polycestinae	Acmaeodera degener
POLYPHAGA	ELATERIFORMIA	BUPRESTOIDEA	Buprestidae	Polycestinae	Acmaeodera excellens
POLYPHAGA	ELATERIFORMIA	BUPRESTOIDEA	Buprestidae	Polycestinae	Acmaeodera flavolineata
POLYPHAGA	ELATERIFORMIA	BUPRESTOIDEA	Buprestidae	Polycestinae	Acmaeodera flavomarginata
POLYPHAGA	ELATERIFORMIA	BUPRESTOIDEA	Buprestidae	Polycestinae	Acmaeodera foudrasii
POLYPHAGA	ELATERIFORMIA	BUPRESTOIDEA	Buprestidae	Polycestinae	Acmaeodera gibbula
POLYPHAGA	ELATERIFORMIA	BUPRESTOIDEA	Buprestidae	Polycestinae	Acmaeodera gibbula
POLYPHAGA	ELATERIFORMIA	BUPRESTOIDEA	Buprestidae	Polycestinae	Acmaeodera gibbula
POLYPHAGA	ELATERIFORMIA	BUPRESTOIDEA	Buprestidae	Polycestinae	Acmaeodera ichikoae
POLYPHAGA	ELATERIFORMIA	BUPRESTOIDEA	Buprestidae	Polycestinae	Acmaeodera interrupta
POLYPHAGA	ELATERIFORMIA	BUPRESTOIDEA	Buprestidae	Polycestinae	Acmaeodera jeanneli
POLYPHAGA	ELATERIFORMIA	BUPRESTOIDEA	Buprestidae	Polycestinae	Acmaeodera lata
POLYPHAGA	ELATERIFORMIA	BUPRESTOIDEA	Buprestidae	Polycestinae	Acmaeodera louwi
POLYPHAGA	ELATERIFORMIA	BUPRESTOIDEA	Buprestidae	Polycestinae	Acmaeodera luculenta
POLYPHAGA	ELATERIFORMIA	BUPRESTOIDEA	Buprestidae	Polycestinae	Acmaeodera ocellata
POLYPHAGA	ELATERIFORMIA	BUPRESTOIDEA	Buprestidae	Polycestinae	Acmaeodera ocellata
POLYPHAGA	ELATERIFORMIA	BUPRESTOIDEA	Buprestidae	Polycestinae	Acmaeodera signata
POLYPHAGA	ELATERIFORMIA	BUPRESTOIDEA	Buprestidae	Polycestinae	Acmaeodera posticalis
POLYPHAGA	ELATERIFORMIA	BUPRESTOIDEA	Buprestidae	Polycestinae	Acmaeodera quadrizonata
POLYPHAGA	ELATERIFORMIA	BUPRESTOIDEA	Buprestidae	Polycestinae	Acmaeodera resplendens
POLYPHAGA	ELATERIFORMIA	BUPRESTOIDEA	Buprestidae	Polycestinae	Acmaeodera robusta
POLYPHAGA	ELATERIFORMIA	BUPRESTOIDEA	Buprestidae	Polycestinae	Acmaeodera signata
POLYPHAGA	ELATERIFORMIA	BUPRESTOIDEA	Buprestidae	Polycestinae	Acmaeodera sinuata
POLYPHAGA	ELATERIFORMIA	BUPRESTOIDEA	Buprestidae	Polycestinae	Acmaeodera smaragdina
POLYPHAGA	ELATERIFORMIA	BUPRESTOIDEA	Buprestidae	Polycestinae	Acmaeodera sp.
POLYPHAGA	ELATERIFORMIA	BUPRESTOIDEA	Buprestidae	Polycestinae	Acmaeodera stictipennis
POLYPHAGA	ELATERIFORMIA	BUPRESTOIDEA	Buprestidae	Polycestinae	Acmaeodera stictipennis
POLYPHAGA	ELATERIFORMIA	BUPRESTOIDEA	Buprestidae	Polycestinae	Acmaeodera subprasina
POLYPHAGA	ELATERIFORMIA	BUPRESTOIDEA	Buprestidae	Polycestinae	Acmaeodera tassii
POLYPHAGA	ELATERIFORMIA	BUPRESTOIDEA	Buprestidae	Polycestinae	Acmaeodera tuta
POLYPHAGA	ELATERIFORMIA	BUPRESTOIDEA	Buprestidae	Polycestinae	Acmaeodera virgo
POLYPHAGA	ELATERIFORMIA	BUPRESTOIDEA	Buprestidae	Polycestinae	Acmaeodera viridaenea
POLYPHAGA	ELATERIFORMIA	BUPRESTOIDEA	Buprestidae	Polycestinae	Acmaeodera pubiventris
POLYPHAGA	ELATERIFORMIA	BUPRESTOIDEA	Buprestidae	Polycestinae	Acmaeoderella caspica
POLYPHAGA	ELATERIFORMIA	BUPRESTOIDEA	Buprestidae	Polycestinae	Acmaeoderella chrysanthemi
POLYPHAGA	ELATERIFORMIA	BUPRESTOIDEA	Buprestidae	Polycestinae	Acmaeoderella iranica
POLYPHAGA	ELATERIFORMIA	BUPRESTOIDEA	Buprestidae	Polycestinae	Acmaeoderella glasunovi
POLYPHAGA	ELATERIFORMIA	BUPRESTOIDEA	Buprestidae	Polycestinae	Acmaeoderella iranica
POLYPHAGA	ELATERIFORMIA	BUPRESTOIDEA	Buprestidae	Polycestinae	Acmaeoderella sp.
POLYPHAGA	ELATERIFORMIA	BUPRESTOIDEA	Buprestidae	Polycestinae	Acmaeoderella longissima
POLYPHAGA	ELATERIFORMIA	BUPRESTOIDEA	Buprestidae	Polycestinae	Acmaeoderella sp.
POLYPHAGA	ELATERIFORMIA	BUPRESTOIDEA	Buprestidae	Polycestinae	Acmaeoderella vetusta
POLYPHAGA	ELATERIFORMIA	BUPRESTOIDEA	Buprestidae	Polycestinae	Acmaeoderoides cazieri
POLYPHAGA	ELATERIFORMIA	BUPRESTOIDEA	Buprestidae	Polycestinae	Acmaeoderoides humeralis
POLYPHAGA	ELATERIFORMIA	BUPRESTOIDEA	Buprestidae	Polycestinae	Acmaeoderoides knulli
POLYPHAGA	ELATERIFORMIA	BUPRESTOIDEA	Buprestidae	Polycestinae	Acmaeoderoides rufescens
POLYPHAGA	ELATERIFORMIA	BUPRESTOIDEA	Buprestidae	Polycestinae	Acmaeoderoides stramineus
POLYPHAGA	ELATERIFORMIA	BUPRESTOIDEA	Buprestidae	Polycestinae	Acmaeoderoides verityi
POLYPHAGA	ELATERIFORMIA	BUPRESTOIDEA	Buprestidae	Polycestinae	Acmaeoderopsis hulli
POLYPHAGA	ELATERIFORMIA	BUPRESTOIDEA	Buprestidae	Polycestinae	Acmaeoderopsis junki
POLYPHAGA	ELATERIFORMIA	BUPRESTOIDEA	Buprestidae	Polycestinae	Astraeus aberrans
POLYPHAGA	ELATERIFORMIA	BUPRESTOIDEA	Buprestidae	Polycestinae	Astraeus crassus
POLYPHAGA	ELATERIFORMIA	BUPRESTOIDEA	Buprestidae	Polycestinae	Astraeus fraterculus
POLYPHAGA	ELATERIFORMIA	BUPRESTOIDEA	Buprestidae	Polycestinae	Astraeus lineatus
POLYPHAGA	ELATERIFORMIA	BUPRESTOIDEA	Buprestidae	Polycestinae	Astraeus mastersii
POLYPHAGA	ELATERIFORMIA	BUPRESTOIDEA	Buprestidae	Polycestinae	Astraeus oberthuri
POLYPHAGA	ELATERIFORMIA	BUPRESTOIDEA	Buprestidae	Polycestinae	Astraeus pygmaeus
POLYPHAGA	ELATERIFORMIA	BUPRESTOIDEA	Buprestidae	Polycestinae	Atacamita chiliensis
POLYPHAGA	ELATERIFORMIA	BUPRESTOIDEA	Buprestidae	Polycestinae	Bulis bivittata
POLYPHAGA	ELATERIFORMIA	BUPRESTOIDEA	Buprestidae	Polycestinae	Chrysophana placida
POLYPHAGA	ELATERIFORMIA	BUPRESTOIDEA	Buprestidae	Polycestinae	Madecacesta gaudroni
POLYPHAGA	ELATERIFORMIA	BUPRESTOIDEA	Buprestidae	Polycestinae	Neocypetes guttulatus
POLYPHAGA	ELATERIFORMIA	BUPRESTOIDEA	Buprestidae	Polycestinae	Nothomorpha minima
POLYPHAGA	ELATERIFORMIA	BUPRESTOIDEA	Buprestidae	Polycestinae	Nothomorpha pauperata
POLYPHAGA	ELATERIFORMIA	BUPRESTOIDEA	Buprestidae	Polycestinae	Nothomorpha verrucosa
POLYPHAGA	ELATERIFORMIA	BUPRESTOIDEA	Buprestidae	Polycestinae	Paratrachys biroi
POLYPHAGA	ELATERIFORMIA	BUPRESTOIDEA	Buprestidae	Polycestinae	Paratrachys hypocritus
POLYPHAGA	ELATERIFORMIA	BUPRESTOIDEA	Buprestidae	Polycestinae	Paratrachys kurosawai
POLYPHAGA	ELATERIFORMIA	BUPRESTOIDEA	Buprestidae	Polycestinae	Paratrachys marylae
POLYPHAGA	ELATERIFORMIA	BUPRESTOIDEA	Buprestidae	Polycestinae	Paratrachys hypocritus
POLYPHAGA	ELATERIFORMIA	BUPRESTOIDEA	Buprestidae	Polycestinae	Paratrachys pilifrons
POLYPHAGA	ELATERIFORMIA	BUPRESTOIDEA	Buprestidae	Polycestinae	Paratrachys queenslandicus
POLYPHAGA	ELATERIFORMIA	BUPRESTOIDEA	Buprestidae	Polycestinae	Paratrachys tonyi
POLYPHAGA	ELATERIFORMIA	BUPRESTOIDEA	Buprestidae	Polycestinae	Paratrachys princeps
POLYPHAGA	ELATERIFORMIA	BUPRESTOIDEA	Buprestidae	Polycestinae	Paratrachys australius
POLYPHAGA	ELATERIFORMIA	BUPRESTOIDEA	Buprestidae	Polycestinae	Paratrachys australius
POLYPHAGA	ELATERIFORMIA	BUPRESTOIDEA	Buprestidae	Polycestinae	Paratrachys princeps
POLYPHAGA	ELATERIFORMIA	BUPRESTOIDEA	Buprestidae	Polycestinae	Polycesta arizonica
POLYPHAGA	ELATERIFORMIA	BUPRESTOIDEA	Buprestidae	Polycestinae	Polycesta californica
POLYPHAGA	ELATERIFORMIA	BUPRESTOIDEA	Buprestidae	Polycestinae	Polycesta costata
POLYPHAGA	ELATERIFORMIA	BUPRESTOIDEA	Buprestidae	Polycestinae	Polycesta costata
POLYPHAGA	ELATERIFORMIA	BUPRESTOIDEA	Buprestidae	Polycestinae	Polycesta costata
POLYPHAGA	ELATERIFORMIA	BUPRESTOIDEA	Buprestidae	Polycestinae	Polycesta excavata
POLYPHAGA	ELATERIFORMIA	BUPRESTOIDEA	Buprestidae	Polycestinae	Polycesta costata
POLYPHAGA	ELATERIFORMIA	BUPRESTOIDEA	Buprestidae	Polycestinae	Polycesta goryi
POLYPHAGA	ELATERIFORMIA	BUPRESTOIDEA	Buprestidae	Polycestinae	Polycesta porcata
POLYPHAGA	ELATERIFORMIA	BUPRESTOIDEA	Buprestidae	Polycestinae	Schoutedeniastes apicata
POLYPHAGA	ELATERIFORMIA	BUPRESTOIDEA	Buprestidae	Polycestinae	Schoutedeniastes hatai
POLYPHAGA	ELATERIFORMIA	BUPRESTOIDEA	Buprestidae	Polycestinae	Polyctesis hauseri
POLYPHAGA	ELATERIFORMIA	BUPRESTOIDEA	Buprestidae	Polycestinae	Schoutedeniastes igorrota
POLYPHAGA	ELATERIFORMIA	BUPRESTOIDEA	Buprestidae	Polycestinae	Schoutedeniastes ohkurai
POLYPHAGA	ELATERIFORMIA	BUPRESTOIDEA	Buprestidae	Polycestinae	Polyctesis rhois
POLYPHAGA	ELATERIFORMIA	BUPRESTOIDEA	Buprestidae	Polycestinae	Schoutedeniastes birmanica
POLYPHAGA	ELATERIFORMIA	BUPRESTOIDEA	Buprestidae	Polycestinae	Schoutedeniastes vitalisi
POLYPHAGA	ELATERIFORMIA	BUPRESTOIDEA	Buprestidae	Polycestinae	Pseudocastalia arabica
POLYPHAGA	ELATERIFORMIA	BUPRESTOIDEA	Buprestidae	Polycestinae	Ptosima chinensis
POLYPHAGA	ELATERIFORMIA	BUPRESTOIDEA	Buprestidae	Polycestinae	Ptosima undecimmaculata
POLYPHAGA	ELATERIFORMIA	BUPRESTOIDEA	Buprestidae	Polycestinae	Ptosima undecimmaculata
POLYPHAGA	ELATERIFORMIA	BUPRESTOIDEA	Buprestidae	Polycestinae	Ptosima gibbicollis
POLYPHAGA	ELATERIFORMIA	BUPRESTOIDEA	Buprestidae	Polycestinae	Ptosima idolynae
POLYPHAGA	ELATERIFORMIA	BUPRESTOIDEA	Buprestidae	Polycestinae	Ptosima laeta
POLYPHAGA	ELATERIFORMIA	BUPRESTOIDEA	Buprestidae	Polycestinae	Ptosima undecimmaculata
POLYPHAGA	ELATERIFORMIA	BUPRESTOIDEA	Buprestidae	Polycestinae	Schoutedeniastes ohkurai
POLYPHAGA	ELATERIFORMIA	BUPRESTOIDEA	Buprestidae	Polycestinae	Sponsor anthracinus
POLYPHAGA	ELATERIFORMIA	BUPRESTOIDEA	Buprestidae	Polycestinae	Sponsor dissimilis
POLYPHAGA	ELATERIFORMIA	BUPRESTOIDEA	Buprestidae	Polycestinae	Sponsor granulicollis
POLYPHAGA	ELATERIFORMIA	BUPRESTOIDEA	Buprestidae	Polycestinae	Sponsor anthracinus
POLYPHAGA	ELATERIFORMIA	BUPRESTOIDEA	Buprestidae	Polycestinae	Sponsor raffrayi
POLYPHAGA	ELATERIFORMIA	BUPRESTOIDEA	Buprestidae	Polycestinae	Sponsor rutilans
POLYPHAGA	ELATERIFORMIA	BUPRESTOIDEA	Buprestidae	Polycestinae	Sponsor senilis
POLYPHAGA	ELATERIFORMIA	BUPRESTOIDEA	Buprestidae	Polycestinae	Sponsor viridiaenus
POLYPHAGA	ELATERIFORMIA	BUPRESTOIDEA	Buprestidae	Polycestinae	Strigoptera auromaculata
POLYPHAGA	ELATERIFORMIA	BUPRESTOIDEA	Buprestidae	Polycestinae	Strigoptera bimaculata
POLYPHAGA	ELATERIFORMIA	BUPRESTOIDEA	Buprestidae	Polycestinae	Strigoptera bimaculata
POLYPHAGA	ELATERIFORMIA	BUPRESTOIDEA	Buprestidae	Polycestinae	Strigoptera obsoleta
POLYPHAGA	ELATERIFORMIA	BUPRESTOIDEA	Buprestidae	Polycestinae	Strigopteroides aegyptiaca
POLYPHAGA	ELATERIFORMIA	BUPRESTOIDEA	Buprestidae	Polycestinae	Thrincopyge alacris
POLYPHAGA	ELATERIFORMIA	BUPRESTOIDEA	Buprestidae	Polycestinae	Thrincopyge alacris
POLYPHAGA	ELATERIFORMIA	BUPRESTOIDEA	Buprestidae	Polycestinae	Thrincopyge ambiens
POLYPHAGA	ELATERIFORMIA	BUPRESTOIDEA	Buprestidae	Polycestinae	Thrincopyge marginata
POLYPHAGA	ELATERIFORMIA	BUPRESTOIDEA	Buprestidae	Polycestinae	Thrincopyge sp.
POLYPHAGA	ELATERIFORMIA	BUPRESTOIDEA	Buprestidae	Polycestinae	Thurntaxisia alexandri
POLYPHAGA	ELATERIFORMIA	BUPRESTOIDEA	Buprestidae	Polycestinae	Paratyndaris acaciae
POLYPHAGA	ELATERIFORMIA	BUPRESTOIDEA	Buprestidae	Polycestinae	Paratyndaris barberi
POLYPHAGA	ELATERIFORMIA	BUPRESTOIDEA	Buprestidae	Polycestinae	Paratyndaris chamaeleonis
POLYPHAGA	ELATERIFORMIA	BUPRESTOIDEA	Buprestidae	Polycestinae	Paratyndaris coursetiae
POLYPHAGA	ELATERIFORMIA	BUPRESTOIDEA	Buprestidae	Polycestinae	Paratyndaris knulli
POLYPHAGA	ELATERIFORMIA	BUPRESTOIDEA	Buprestidae	Polycestinae	Paratyndaris lateralis
POLYPHAGA	ELATERIFORMIA	BUPRESTOIDEA	Buprestidae	Polycestinae	Tyndaris marginella
POLYPHAGA	ELATERIFORMIA	BUPRESTOIDEA	Buprestidae	Polycestinae	Paratyndaris olneyae
POLYPHAGA	ELATERIFORMIA	BUPRESTOIDEA	Buprestidae	Polycestinae	Tyndaris planata
POLYPHAGA	ELATERIFORMIA	BUPRESTOIDEA	Buprestidae	Polycestinae	Paratyndaris suturalis
POLYPHAGA	ELATERIFORMIA	BUPRESTOIDEA	Buprestidae	Polycestinae	Paratyndaris tucsoni
POLYPHAGA	ELATERIFORMIA	BUPRESTOIDEA	Buprestidae	Polycestinae	Xantheremia brancsiki
POLYPHAGA	ELATERIFORMIA	BUPRESTOIDEA	Buprestidae	Polycestinae	Xantheremia jelineki
POLYPHAGA	ELATERIFORMIA	BUPRESTOIDEA	Buprestidae	Polycestinae	Xantheremia kaplini
POLYPHAGA	ELATERIFORMIA	BUPRESTOIDEA	Buprestidae	Polycestinae	Xantheremia philistina
POLYPHAGA	ELATERIFORMIA	BUPRESTOIDEA	Buprestidae	Polycestinae	Xantheremia volkovitshi
POLYPHAGA	ELATERIFORMIA	BUPRESTOIDEA	Buprestidae	Polycestinae	Xyroscelis crocata

## Sheet: Sheet2
Chrysochroinae	Lamprodila	achaica
Chrysochroinae	Capnodis	anthracina
Chrysochroinae	Capnodis	carbonaria
Chrysochroinae	Capnodis	antiqua
Chrysochroinae	Capnodis	cariosa
Chrysochroinae	Capnodis	excisa
Chrysochroinae	Capnodis	henningii
Chrysochroinae	Capnodis	indica
Chrysochroinae	Capnodis	jacobsoni
Chrysochroinae	Capnodis	miliaris
Chrysochroinae	Capnodis	parumstriata
Chrysochroinae	Capnodis	porosa
Chrysochroinae	Capnodis	sexmaculata
Chrysochroinae	Capnodis	tenebricosa
Chrysochroinae	Capnodis	tenebrionis
Chrysochroinae	Catoxantha	bonvouloirii
Chrysochroinae	Catoxantha	eburnea
Chrysochroinae	Catoxantha	opulenta
Chrysochroinae	Catoxantha	opulenta
Chrysochroinae	Catoxantha	pierrei
Chrysochroinae	Catoxantha	purpurea
Chrysochroinae	Catoxantha	sp.
Chrysochroinae	Chalcophora	alternans
Chrysochroinae	Chalcophora	angulicollis
Chrysochroinae	Chalcophora	detrita
Chrysochroinae	Chalcophora	fortis
Chrysochroinae	Chalcophora	georgiana
Chrysochroinae	Chrysaspis	aurovittata
Chrysochroinae	Chrysaspis	glabra
Chrysochroinae	Chrysaspis	propinqua
Chrysochroinae	Chrysaspis	sp.
Chrysochroinae	Chrysaspis	tincta
Chrysochroinae	Chrysesthes	gymnopleura
Chrysochroinae	Chrysesthes	tripunctata
Chrysochroinae	Chrysochroa	agusanensis
Chrysochroinae	Chrysochroa	akiyamai
Chrysochroinae	Chrysochroa	andamanensis
Chrysochroinae	Chrysochroa	baudoni
Chrysochroinae	Chrysochroa	baudoni
Chrysochroinae	Chrysochroa	bimanensis
Chrysochroinae	Chrysochroa	browni
Chrysochroinae	Chrysochroa	buqueti
Chrysochroinae	Chrysochroa	buqueti
Chrysochroinae	Chrysochroa	buqueti
Chrysochroinae	Chrysochroa	castelnaudii
Chrysochroinae	Chrysochroa	chongi
Chrysochroinae	Chrysochroa	corbetti
Chrysochroinae	Chrysochroa	corbetti
Chrysochroinae	Chrysochroa	cuprascens
Chrysochroinae	Chrysochroa	edwardsii
Chrysochroinae	Chrysochroa	edwardsii
Chrysochroinae	Chrysochroa	fulgidissima
Chrysochroinae	Chrysochroa	fulminans
Chrysochroinae	Chrysochroa	fulminans
Chrysochroinae	Chrysochroa	fulminans
Chrysochroinae	Chrysochroa	fulminans
Chrysochroinae	Chrysochroa	fulminans
Chrysochroinae	Chrysochroa	fulminans
Chrysochroinae	Chrysochroa	fulminans
Chrysochroinae	Chrysochroa	holstii
Chrysochroinae	Chrysochroa	ignita
Chrysochroinae	Chrysochroa	ignita
Chrysochroinae	Chrysochroa	intermedia
Chrysochroinae	Chrysochroa	ixora
Chrysochroinae	Chrysochroa	limbata
Chrysochroinae	Chrysochroa	ludekingii
Chrysochroinae	Chrysochroa	miribella
Chrysochroinae	Chrysochroa	mniszechii
Chrysochroinae	Chrysochroa	mniszechii
Chrysochroinae	Chrysochroa	ocellata
Chrysochroinae	Chrysochroa	ocellata
Chrysochroinae	Chrysochroa	ocellata
Chrysochroinae	Chrysochroa	ocellata
Chrysochroinae	Chrysochroa	ocellata
Chrysochroinae	Chrysochroa	parryi
Chrysochroinae	Chrysochroa	parryi
Chrysochroinae	Chrysochroa	perrotetii
Chrysochroinae	Chrysochroa	purpureiventris
Chrysochroinae	Chrysochroa	saundersii
Chrysochroinae	Chrysochroa	sp.
Chrysochroinae	Chrysochroa	unidentata
Chrysochroinae	Chrysochroa	viridisplendens
Chrysochroinae	Chrysochroa	viridisplendens
Chrysochroinae	Chrysochroa	viridisplendens
Chrysochroinae	Chrysochroa	vittata
Chrysochroinae	Chrysochroa	vittata
Chrysochroinae	Chrysochroa	wallacei
Chrysochroinae	Chrysochroa	weyersii
Chrysochroinae	Chrysodema	antennata
Chrysochroinae	Chrysodema	dalmanni
Chrysochroinae	Chrysodema	jucunda
Chrysochroinae	Chrysodema	jucunda
Chrysochroinae	Chrysodema	lewisii
Chrysochroinae	Chrysodema	lottinii
Chrysochroinae	Chrysodema	mniszechii
Chrysochroinae	Chrysodema	pyrostictica
Chrysochroinae	Chrysodema	pyrothorax
Chrysochroinae	Chrysodema	radians
Chrysochroinae	Chrysodema	radians
Chrysochroinae	Chrysodema	radians
Chrysochroinae	Chrysodema	radians
Chrysochroinae	Chrysodema	robusta
Chrysochroinae	Chrysodema	rubifrons
Chrysochroinae	Chrysodema	sibuyanica
Chrysochroinae	Chrysodema	smaragdula
Chrysochroinae	Chrysodema	smaragdula
Chrysochroinae	Chrysodema	sp.
Chrysochroinae	Chrysodema	sp.
Chrysochroinae	Chrysodema	swierstrae
Chrysochroinae	Chrysodema	variipennis
Chrysochroinae	Chrysodema	walkeri
Chrysochroinae	Chrysodema	yasumatsui
Chrysochroinae	Chrysopistus	savangvattanai
Chrysochroinae	Chrysopistus	savangyattanai
Chrysochroinae	Chrysopistus	sumatrensis
Chrysochroinae	Cyphogastra	angulicollis
Chrysochroinae	Cyphogastra	armata
Chrysochroinae	Cyphogastra	bruyni
Chrysochroinae	Cyphogastra	calepyga
Chrysochroinae	Cyphogastra	carbonaria
Chrysochroinae	Cyphogastra	celebensis
Chrysochroinae	Cyphogastra	farinosa
Chrysochroinae	Cyphogastra	flavimana
Chrysochroinae	Cyphogastra	foveicollis
Chrysochroinae	Cyphogastra	foveicollis
Chrysochroinae	Cyphogastra	gloriosa
Chrysochroinae	Cyphogastra	javanica
Chrysochroinae	Cyphogastra	lansbergei
Chrysochroinae	Cyphogastra	satrapa
Chrysochroinae	Cyphogastra	semipurpurea
Chrysochroinae	Cyphogastra	semipurpurea
Chrysochroinae	Demochroa	detanii
Chrysochroinae	Demochroa	gratiosa
Chrysochroinae	Demochroa	gratiosa
Chrysochroinae	Demochroa	kiyoshii
Chrysochroinae	Demochroa	lacordairei
Chrysochroinae	Ectinogonia	auroguttata
Chrysochroinae	Ectinogonia	buquetii
Chrysochroinae	Ectinogonia	cariosa
Chrysochroinae	Ectinogonia	sp.
Chrysochroinae	Evides	fairmairei
Chrysochroinae	Evides	intermedia
Chrysochroinae	Evides	pubiventris
Chrysochroinae	Evides	pubiventris
Chrysochroinae	Evides	triangularis
Chrysochroinae	Gyascutus	caelatus
Chrysochroinae	Gyascutus	caelatus
Chrysochroinae	Gyascutus	carolinensis
Chrysochroinae	Gyascutus	dianae
Chrysochroinae	Gyascutus	fulgidus
Chrysochroinae	Gyascutus	insularis
Chrysochroinae	Gyascutus	jeaneae
Chrysochroinae	Gyascutus	planicosta
Chrysochroinae	Halecia	auropunctata
Chrysochroinae	Halecia	corinthia
Chrysochroinae	Halecia	cyanea
Chrysochroinae	Halecia	sulcicollis
Chrysochroinae	Iridotaenia	igniceps
Chrysochroinae	Iridotaenia	kotoensis
Chrysochroinae	Iridotaenia	nitidiceps
Chrysochroinae	Iridotaenia	palawana
Chrysochroinae	Iridotaenia	quadrisignata
Chrysochroinae	Iridotaenia	scutellaris
Chrysochroinae	Iridotaenia	sulcata
Chrysochroinae	Iridotaenia	sulcifera
Chrysochroinae	Iridotaenia	sumptuosa
Chrysochroinae	Iridotaenia	tonkinea
Chrysochroinae	Iridotaenia	trivittata
Chrysochroinae	Iridotaenia	violacea
Chrysochroinae	Iridotaenia	virdiceps
Chrysochroinae	Lampetis	affinis
Chrysochroinae	Lampetis	affinis
Chrysochroinae	Lampetis	amaurotica
Chrysochroinae	Lampetis	argentata
Chrysochroinae	Lampetis	bahamica
Chrysochroinae	Lampetis	callimicra
Chrysochroinae	Lampetis	chalconota
Chrysochroinae	Lampetis	comorica
Chrysochroinae	Lampetis	confluens
Chrysochroinae	Lampetis	conturbata
Chrysochroinae	Lampetis	cupreopunctata
Chrysochroinae	Lampetis	cupreosplendens
Chrysochroinae	Lampetis	doncheri
Chrysochroinae	Lampetis	drummondi
Chrysochroinae	Lampetis	fastuosa
Chrysochroinae	Lampetis	foveicollis
Chrysochroinae	Lampetis	geniculata
Chrysochroinae	Lampetis	gregaria
Chrysochroinae	Lampetis	holynskii
Chrysochroinae	Lampetis	monilis
Chrysochroinae	Lampetis	plagiata
Chrysochroinae	Lampetis	pupillata
Chrysochroinae	Lampetis	purpureomicans
Chrysochroinae	Lampetis	tucumana
Chrysochroinae	Lampetis	webbii
Chrysochroinae	Lamprodila	chingaensis
Chrysochroinae	Lamprodila	dives
Chrysochroinae	Lamprodila	djingischani
Chrysochroinae	Lamprodila	gloriosa
Chrysochroinae	Lamprodila	kamikochiana
Chrysochroinae	Lamprodila	klapaleki
Chrysochroinae	Lamprodila	limbata
Chrysochroinae	Lamprodila	mandjurica
Chrysochroinae	Lamprodila	mirifica
Chrysochroinae	Lamprodila	nadeshdae
Chrysochroinae	Lamprodila	nipponensis
Chrysochroinae	Lamprodila	nobilissima
Chrysochroinae	Lamprodila	pretiosa
Chrysochroinae	Lamprodila	provosti
Chrysochroinae	Lamprodila	rutilans
Chrysochroinae	Lamprodila	savioi
Chrysochroinae	Lamprodila	solieri
Chrysochroinae	Lamprodila	sp.
Chrysochroinae	Lamprodila	sp.
Chrysochroinae	Lamprodila	suvorovi
Chrysochroinae	Lamprodila	suyfunensis
Chrysochroinae	Lamprodila	tschitscherini
Chrysochroinae	Lamprodila	turki
Chrysochroinae	Latipalpis	margotana
Chrysochroinae	Latipalpis	plana
Chrysochroinae	Latipalpis	plasoni
Chrysochroinae	Latipalpis	stellio
Chrysochroinae	Megaloxantha	bicolor
Chrysochroinae	Megaloxantha	bicolor
Chrysochroinae	Megaloxantha	bicolor
Chrysochroinae	Megaloxantha	bicolor
Chrysochroinae	Megaloxantha	bicolor
Chrysochroinae	Megaloxantha	concolor
Chrysochroinae	Megaloxantha	concolor
Chrysochroinae	Megaloxantha	daleni
Chrysochroinae	Megaloxantha	descarpentriesi
Chrysochroinae	Megaloxantha	hemixantha
Chrysochroinae	Megaloxantha	mouhotii
Chrysochroinae	Megaloxantha	mouhotii
Chrysochroinae	Megaloxantha	netscheri
Chrysochroinae	Megaloxantha	purpurascens
Chrysochroinae	Metataenia	aurofoveata
Chrysochroinae	Metataenia	capitata
Chrysochroinae	Metataenia	clotildae
Chrysochroinae	Metataenia	sp.
Chrysochroinae	Micropistus	hirashimai
Chrysochroinae	Micropistus	igneiceps
Chrysochroinae	Micropistus	igneiceps
Chrysochroinae	Micropistus	microcephalus
Chrysochroinae	Micropistus	microcephalus
Chrysochroinae	Oedisterna	cuprea
Chrysochroinae	Oedisterna	livida
Chrysochroinae	Oedisterna	pretoriae
Chrysochroinae	Oedisterna	sp.
Chrysochroinae	Paracupta	aruensis
Chrysochroinae	Paracupta	hebridana
Chrysochroinae	Paracupta	helopioides
Chrysochroinae	Paracupta	helopioides
Chrysochroinae	Paracupta	hoscheki
Chrysochroinae	Paracupta	isabellina
Chrysochroinae	Paracupta	prasina
Chrysochroinae	Paracupta	sp.
Chrysochroinae	Paracupta	sp.
Chrysochroinae	Paracupta	suturalis
Chrysochroinae	Paracupta	xanthocera
Chrysochroinae	Parataenia	chrysochlora
Chrysochroinae	Parataenia	orbicularis
Chrysochroinae	Periorisma	carinifrons
Chrysochroinae	Perotis	chlorana
Chrysochroinae	Perotis	cuprata
Chrysochroinae	Perotis	cupratus
Chrysochroinae	Perotis	lugubris
Chrysochroinae	Perotis	lugubris
Chrysochroinae	Perotis	margotanus
Chrysochroinae	Perotis	susannae
Chrysochroinae	Perotis	unicolor
Chrysochroinae	Perotis	xerxes
Chrysochroinae	Perotis	xerxes
Chrysochroinae	Philocteanus	buphthalmus
Chrysochroinae	Philocteanus	incisifrons
Chrysochroinae	Philocteanus	laticollis
Chrysochroinae	Philocteanus	maitlandi
Chrysochroinae	Philocteanus	moricii
Chrysochroinae	Philocteanus	moricii
Chrysochroinae	Philocteanus	rubroaureus
Chrysochroinae	Philocteanus	subcupreus
Chrysochroinae	Polybothris	alboplagiata
Chrysochroinae	Polybothris	angulosa
Chrysochroinae	Polybothris	auriventris
Chrysochroinae	Polybothris	aurocyanea
Chrysochroinae	Polybothris	auropicta
Chrysochroinae	Polybothris	bernieri
Chrysochroinae	Polybothris	cuprifera
Chrysochroinae	Polybothris	expansicollis
Chrysochroinae	Polybothris	goryi
Chrysochroinae	Polybothris	lalandei
Chrysochroinae	Polybothris	multiguttata
Chrysochroinae	Pseudoperotis	embriki
Chrysochroinae	Pseudoperotis	scabrosula
Chrysochroinae	Pseudoperotis	subviolaceus
Chrysochroinae	Pseudotaenia	ajax
Chrysochroinae	Pseudotaenia	gigas
Chrysochroinae	Pseudotaenia	salamandra
Chrysochroinae	Pseudotaenia	waterhousei
Chrysochroinae	Psiloptera	attenuata
Chrysochroinae	Psiloptera	attenuata
Chrysochroinae	Psiloptera	bicarinata
Chrysochroinae	Psiloptera	equestris
Chrysochroinae	Psiloptera	malleri
Chrysochroinae	Psiloptera	sp.
Chrysochroinae	Pygichaeta	fusca
Chrysochroinae	Sphenoptera	aeneomicans
Chrysochroinae	Sphenoptera	amplicollis
Chrysochroinae	Sphenoptera	antiqua
Chrysochroinae	Sphenoptera	antiqua
Chrysochroinae	Sphenoptera	auricollis
Chrysochroinae	Sphenoptera	balassogloi
Chrysochroinae	Sphenoptera	chalybaea
Chrysochroinae	Sphenoptera	coracina
Chrysochroinae	Sphenoptera	cuprina
Chrysochroinae	Sphenoptera	cuprina
Chrysochroinae	Sphenoptera	exarata
Chrysochroinae	Sphenoptera	fallatrix
Chrysochroinae	Sphenoptera	foveola
Chrysochroinae	Sphenoptera	gemmata
Chrysochroinae	Sphenoptera	gossypii
Chrysochroinae	Sphenoptera	mesopotamica
Chrysochroinae	Sphenoptera	mimosae
Chrysochroinae	Sphenoptera	neglecta
Chrysochroinae	Sphenoptera	orichalcea
Chrysochroinae	Sphenoptera	orion
Chrysochroinae	Sphenoptera	pharao
Chrysochroinae	Sphenoptera	rauca
Chrysochroinae	Sphenoptera	rugulosa
Chrysochroinae	Sphenoptera	scovitzii
Chrysochroinae	Sphenoptera	striatipennis
Chrysochroinae	Sphenoptera	substriata
Chrysochroinae	Sphenoptera	tamaricis
Chrysochroinae	Sphenoptera	tamarisci
Chrysochroinae	Sphenoptera	tappesi
Chrysochroinae	Sphenoptera	tragacanthae
Chrysochroinae	Sphenoptera	trispinosa
Chrysochroinae	Steraspis	ambigua
Chrysochroinae	Steraspis	argodi
Chrysochroinae	Steraspis	brevicornis
Chrysochroinae	Steraspis	calida
Chrysochroinae	Steraspis	calida
Chrysochroinae	Steraspis	calida
Chrysochroinae	Steraspis	colossa
Chrysochroinae	Steraspis	staudingeri

## Sheet: Sheet1
Supplement 1 List of test samples
Suborder	Series	Superfamily	Family	Subfamily	Genus and Species
